# Supplementary material for: Fusion Transcripts of Adjacent Genes: New Insights into the World of Human Complex Transcripts in Cancer
Source: Int J Mol Sci. 2019 Oct 23;20(21):5252. doi: 10.3390/ijms20215252 (PMC6862657; doi:10.3390/ijms20215252)
Supplement: Supplementary file 1 [file ijms-20-05252-s001.zip]

Archive with 2 entries (2 files):
- Table S1 oct 13 19.pdf
- TableS2 finale oct 14 19.xlsx
