# Supplementary material for: Fusion Transcripts of Adjacent Genes: New Insights into the World of Human Complex Transcripts in Cancer
Source: Int J Mol Sci. 2019 Oct 23;20(21):5252. doi: 10.3390/ijms20215252 (PMC6862657; doi:10.3390/ijms20215252)
Supplement: Supplementary file 1 [file ijms-20-05252-s001.zip › TableS2 finale oct 14 19.xlsx]

## Sheet: Table S2
tax_id	Org_name	GeneID	CurrentID	Status	Symbol	Aliases	description	other_designations	map_location	chromosome	genomic_nucleotide_accession.version	start_position_on_the_genomic_accession	end_position_on_the_genomic_accession	orientation	exon_count	HTA	NM parent gene 5'	NM parent gene in 3'	NM cis-Fusion	ChiTaRS	ConjoinG	Tumor fusion data portal	FusionGDB
9606	Homo sapiens	100303453	0	live	TSNAX-DISC1		TSNAX-DISC1 readthrough (NMD candidate)		1q42.2	1	NC_000001.11	231528653	232041272	plus	19	YES, TC01001917.hg.1	NM_005999;	NM_001164549; NM_001164547; NM_001164548; NM_001164544; NM_001164546; NM_001164545; NM_001164540; NM_001164541; NM_001164542; NM_001164537; NM_001164538; NM_001164539; NM_001164550; NM_001164551; NM_001164552; NM_001164553; NM_001164554; NM_001164555; NM_001164556; NM_001012958; NM_001012957; NM_001012959; NM_018662;	NR_028393; NR_028394; NR_028395; NR_028396; NR_028397; NR_028398; NR_028399; NR_028400	NO	NO	NO	NO
9606	Homo sapiens	100532736	0	live	MICOS10-NBL1	C1orf151-NBL1, DAN, DAND1, MINOS1-NBL1, NBL1	MICOS10-NBL1 readthrough	C1orf151-NBL1 read-through protein|MINOS1-NBL1 readthrough|Neuroblastoma suppressor of tumorigenicity 1|Protein N03|Zinc finger protein DAN	1p36.13	1	NC_000001.11	19596977	19658456	plus	5	YES, TC01006268.hg.1	NM_001032363; NR_033757; NR_033758; NM_00120482; NM_001204083	NM_182744; NM_005380; NM_001204084; NM_001204085; NM_001204086; NM_001278164; NM_001278165; NM_001278166	NM_001204088; NM_001204089	NO	YES	YES	YES
9606	Homo sapiens	111240474	0	live	CRYZL2P-SEC16B		CRYZL2P-SEC16B readthrough	protein transport protein Sec16B|SEC16 homolog B|leucine zipper transcription regulator 2|regucalcin gene promoter region-related protein p117		1	NC_000001.11	177928788	178038007	minus	38	NO	NR_037167; NR_151483; NR_151484; NR_151485; NR_151486; NR_151487; NR_151488; NR_151489	NM_033127; NM_001356499; NM_001356500	NM_001356505; NM_001356506; NR_151492	NO	NO	NO	NO
9606	Homo sapiens	100526739	0	live	CENPS-CORT	APITD1, APITD1-CORT, CENP-S, CENPS, FAAP16, MHF1	CENPS-CORT readthrough	APITD1-CORT protein|APITD1-CORT readthrough|Apoptosis-inducing TAF9-like domain-containing protein 1|Centromere protein S|FANCM-associated histone fold protein 1|FANCM-interacting histone fold protein 1|Fanconi anemia-associated polypeptide of 16 kDa	1p36.22	1	NC_000001.11	10430102	10452003	plus	7	YES, TC01000130.hg.1	NM_199294; NR_036462	NM_001302	NM_001243768; NM_198544; NM_199006; NR_037187; NM_001270517	NO	YES	NO	NO
9606	Homo sapiens	100527963	0	live	PMF1-BGLAP	PMF-1, PMF1	PMF1-BGLAP readthrough	PMF1-BGLAP protein|polyamine-modulated factor 1	1q22	1	NC_000001.11	156212988	156243332	plus	7	YES, TC01001316.hg.1	NM_001199653; NM_001199654; NM_007221	NM_199173	NM_001199661; NM_001199662; NM_001199663; NM_001199664;	NO	YES	NO	NO
9606	Homo sapiens	100526835	0	live	FPGT-TNNI3K	CARK, TNNI3K	FPGT-TNNI3K readthrough	FPGT-TNNI3K fusion protein|Cardiac ankyrin repeat kinase|Cardiac troponin I-interacting kinase|Serine/threonine-protein kinase TNNI3K|TNNI3-interacting kinase	1p31.1	1	NC_000001.11	74198212	74544432	plus	28	YES, TC01000769.hg.1	NM_001199329; NM_003838; NM_001199328	NM_015978	NM_001112808; NM_001199327	YES	YES	NO	NO
9606	Homo sapiens	100527978	0	live	TMEM56-RWDD3		TMEM56-RWDD3 readthrough	TMEM56-RWDD3 protein	1p21.3	1	NC_000001.11	95117923	95244955	plus	8	NO	NM_001199679; NM_152487	NM_015485; NM_001128142; NM_001278247; NM_001278248; NM_103483; NR_103484	NM_00119969	NO	YES	YES	NO
9606	Homo sapiens	100527960	0	live	MROH7-TTC4	C1orf175, HEATR8, HEATR8-TTC4, MROH7	MROH7-TTC4 readthrough (NMD candidate)	HEAT repeat-containing protein 8|HEATR8-TTC4 readthrough|Maestro heat-like repeat-containing protein family member 7	1p32.3	1	NC_000001.11	54641740	54742657	plus	34	NO	NM_001039464; NR_026782; NR_111931; NM_001291332	NM_004623; NM_001291333	NR_037639; NR_037640; NR_037641	YES	YES	NO	NO
9606	Homo sapiens	100533111	0	live	ZNF670-ZNF695		ZNF670-ZNF695 readthrough (NMD candidate)		1q44	1	NC_000001.11	246945547	247078813	minus	7	NO	NM_033213; NM_001204220	NM_020394; NR_037892; NM_001204221	NR_037894	NO	YES	NO	NO
9606	Homo sapiens	100527950	0	live	GJA9-MYCBP	Cx58, Cx59, GJA10, GJA9	GJA9-MYCBP readthrough	Connexin-58|Connexin-59|Gap junction alpha-10 protein|Gap junction alpha-9 protein	1p34.3	1	NC_000001.11	38862490	38881626	minus	7	YES, TC01006352.hg.1	NM_030772	NM_012333; NR_037632	NR_037633; NR_037634; NR_037635; NR_037636; NR_037637	NO	YES	NO	NO
9606	Homo sapiens	100534012	0	live	TNFAIP8L2-SCNM1	SCNM1	TNFAIP8L2-SCNM1 readthrough	TNFAIP8L2-SCNM1 protein|Sodium channel modifier 1	1q21.3	1	NC_000001.11	151156629	151170297	plus	7	YES, TC01006329.hg.1	NM_024575	NM_024041; NM_001204856; NR_037937	NM_001204848; NR_144937	NO	YES	NO	NO
9606	Homo sapiens	100526767	0	live	RNF103-CHMP3	CGI149, CHMP3, NEDF, RNF103-VPS24, VPS24, hVps24	RNF103-CHMP3 readthrough	RNF103-CHMP3 protein|Charged multivesicular body protein 3|Chromatin-modifying protein 3|Neuroendocrine differentiation factor|RNF103-CHMP3 read-through|RNF103-VPS24 readthrough|Vacuolar protein sorting-associated protein 24	2p11.2	2	NC_000002.12	86503430	86721122	minus	8	YES, TC02005035.hg.1	NM_005667; NM_001198952; NM_001198951	NM_001193517; NM_001005753; NR_036454	NM_001198954	NO	YES	NO	YES
9606	Homo sapiens	1104	0	live	RCC1	CHC1-I, SNHG3-RCC1, RCC1	regulator of chromosome condensation 1	regulator of chromosome condensation|SNHG3-RCC1 readthrough|cell cycle regulatory protein|guanine nucleotide-releasing protein	1p35.3	1	NC_000001.11	28505943	28539196	plus	15				179710
10090	Mus musculus	111368	0	live	Prn	Gm28045, Gm44637p-Prnd, Prn	prion protein readthrough transcript	prion protein gene complex|Prnp-Prnd readthrough	2	2	NC_000068.7	131909928	131956131	plus	4
9606	Homo sapiens	100526794	0	live	NT5C1B-RDH14	AIRP, NT5C1B, cN-IB, cN1B	NT5C1B-RDH14 readthrough	NT5C1B-RDH14 protein|Cytosolic 5'-nucleotidase 1B|Cytosolic 5'-nucleotidase IB|NT5C1B-RDH14 read-through transcript	2p24.2	2	NC_000002.12	18554723	18589580	minus	11	YES, TC02005022.hg.1	NM_001002006; NM_033253; NM_001199086; NM_001199087; NM_001199088	NM_020905	NM_001199103; NM_001199104	NO	YES	NO	NO
9606	Homo sapiens	286749	0	live	STON1-GTF2A1L	ALF, GTF2A1L, GTF2A1LF, SALF	STON1-GTF2A1L readthrough	STON1-GTF2A1L protein|General transcription factor II A, 1-like factor|TFIIA-alpha and beta-like factor|stoned B/TFIIA-alpha/beta-like factor	2p16.3	2	NC_000002.12	48529925	48776517	plus	13	YES, TC02000304.hg.1	NM_001198595; NM_006873	NM_006872; NM_001193487	NM_001198593; NM_001198594; NM_172311	YES	YES	NO	NO
7227	Drosophila melanogaster	38987	0	live	GAPsec	Dmel_CG5978, BEST:LD24460, CG5978, Dmel\CG5978, dGAPsec	GTPase activating protein, SECIS-dependent read-through	GTPase activating protein, SECIS-dependent read-through|CG5978-PA|GAPsec-PA	3-26 cM	3L	NT_037436.4	8622039	8623901	minus	5
9606	Homo sapiens	100526832	0	live	PHOSPHO2-KLHL23		PHOSPHO2-KLHL23 readthrough	kelch-like protein 23	2q31.1	2	NC_000002.12	169694431	169751886	plus	6	YES, TC02005002.hg.1	NM_001199286; NM_001008489; NM_001199285; NM_001199287; NM_001199288	NM_144711	NM_001199290; NR_144936	NO	YES	NO	NO
9606	Homo sapiens	9718	0	live	ECE2	EEF1AKMT4	endothelin converting enzyme 2	endothelin-converting enzyme 2|EEF1A lysine methyltransferase 4|EEF1AKMT4-ECE2|EEF1AKMT4-ECE2 readthrough transcript protein	3q27.1	3	NC_000003.12	184276011	184293031	plus	19				610145
9606	Homo sapiens	100302652	0	live	GPR75-ASB3	ASB-3, ASB3	GPR75-ASB3 readthrough	GPR75-ASB3 protein|Ankyrin repeat and SOCS box protein 3	2p16.2	2	NC_000002.12	53670293	53860033	minus	10	YES, TC02005026.hg.1	NM_006794	NM_001201965; NM_016115; NM_145863	NM_001164165	NO	YES	NO	NO
9606	Homo sapiens	100529241	0	live	HSPE1-MOB4	HSPE1-PHOCN	HSPE1-MOB4 readthrough	HSPE1-MOB4 protein	2q33.1	2	NC_000002.12	197499997	197553699	plus	9	YES, TC02005005.hg.1	NM_002157	NM_199482; NM_001100819; NM_001204094; NM_015387	NM_001202485	NO	YES	NO	NO
9606	Homo sapiens	100526664	0	live	LY75-CD302	CD205, CLEC13B, DEC-205, LY75, Ly-75, gp200-MR6	LY75-CD302 readthrough	LY75-CD302 fusion protein|C-type lectin domain family 13 member B|DEC-205/DCL-1 fusion|Lymphocyte antigen 75	2q24.2	2	NC_000002.12	159768628	159904756	minus	39	YES, TC02002467.hg.1	NM_002349	NM_001198764; NM_014880; NM_001198763	NM_001198759; NM_001198760;	NO	YES	NO	NO
9606	Homo sapiens	100532735	0	live	INO80B-WBP1		INO80B-WBP1 readthrough (NMD candidate)		2p13.1	2	NC_000002.12	74455023	74460891	plus	8	NO	NM_031288	NM_012477	NR_037849	NO	YES	NO	NO
9606	Homo sapiens	107161151	0	live	AOX3P-AOX2P	AOX3/AOX3L1	AOX3P-AOX2P readthrough, transcribed pseudogene	AOX3P-AOX2P readthrough	2q33.1	2	NC_000002.12	200695723	200794915	plus	32	NO	X-PSEUDOGENE	X-PSEUDOGENE	NR_135012; NR_135011	NO	NO	NO	NO
9606	Homo sapiens	100533179	0	live	UBE2F-SCLY		UBE2F-SCLY readthrough (NMD candidate)		2q37.3	2	NC_000002.12	237966945	238099413	plus	19	NO	NM_080678; NM_001278305; NM_001278306; NM_001278307; NM_001278308; NR_103499; NR_103500	NM_016510	NR_037904	NO	YES	YES	YES
9606	Homo sapiens	100505385	0	live	IQCJ-SCHIP1		IQCJ-SCHIP1 readthrough	IQCJ-SCHIP1 readthrough transcript protein|IQ motif containing J-schwannomin interacting protein 1 fusion protein|IQ motif containing J-schwannomin interacting protein 1 read-through transcript	3q25.32-q25.33	3	NC_000003.12	159069252	159897366	plus	11	YES, TC03000868.hg.1	NM_001197100; NM_001042705; NM_001042706	NM_014575; NM_001197107; NM_001197108; NM_001197109	NM_001197113; NM_001197114	NO	NO	NO	NO
9606	Homo sapiens	100526772	0	live	TMEM110-MUSTN1	STIMATE-MUSTN1	STIMATE-MUSTN1 readthrough	TMEM110-MUSTN1 fusion protein|TMEM110-MUSTN1 read-through transcript|TMEM110-MUSTN1 readthrough	3p21.1	3	NC_000003.12	52833115	52897581	minus	10	YES,TC03003414.hg.1	NM_198774	NM_205853; NM_198563	NM_001198974	NO	YES	NO	NO
9606	Homo sapiens	100526693	0	live	ARPC4-TTLL3	ARC20, ARPC4, p20-ARC	ARPC4-TTLL3 readthrough	ARPC4-TTLL3 fusion protein|ARPC4-TTLL3 read-through transcript|Actin-related protein 2/3 complex subunit 4|Arp2/3 complex 20 kDa subunit	3p25.3	3	NC_000003.12	9792548	9836356	plus	12	NO	NM_005718; NM_001024959; NM_001024960; NM_001198780	NM_001025930; NR_037162; NM_001366051	NM_001198793	NO	YES	NO	NO
9606	Homo sapiens	100526760	0	live	ABHD14A-ACY1		ABHD14A-ACY1 readthrough	ABHD14A-ACY1 readthrough (NMD candidate)|ABHD14A-ACY1 readthrough (non-protein coding)	3p21.2	3	NC_000003.12	51975026	51989202	plus	17	NO	NM_015407	NM_000663; NM_001198895; NM_001198896; NM_001198897; NM_001198898	NM_001316331	NO	YES	NO	NO
9606	Homo sapiens	110354863	0	live	ZNF660-ZNF197		ZNF660-ZNF197 readthrough	zinc finger protein 197|pVHL-associated KRAB domain-containing protein|zinc finger protein with KRAB and SCAN domains 9	3p21	3	NC_000003.12	44584850	44648471	plus	8	NO	NM_173658	NM_006991; NM_001024855; NM_001323293; NM_001323294; NM_001323295; NM_001323296; NR_136582	NM_001351732; NM_001351733; NM_001351734; NM_001351735; NR_147691; NR_147692	NO	YES	NO	NO
9606	Homo sapiens	145781	0	live	GCOM1	GRINL1A, Gcom2, MYZAP, MYZAP-POLR2M, gcom	GRINL1A complex locus 1	GRINL1A combined protein|DNA-directed RNA polymerase II subunit GRINL1A|DNA-directed RNA polymerase II subunit M|GRINL1A combined protein Gcom12|Glutamate receptor-like protein 1A|MYZAP-POLR2M protein|MYZAP-POLR2M readthrough|NMDAR1 subunit-interacting protein|glutamate receptor, ionotropic, N-methyl D-aspartate-like 1A combined protein|myocardial zonula adherens protein	15q21.3	15	NC_000015.10	57591904	57717557	plus	20
9606	Homo sapiens	100534599	0	live	ISY1-RAB43	ISY1	ISY1-RAB43 readthrough	ISY1-RAB43 protein|Pre-mRNA-splicing factor ISY1 homolog	3q21.3	3	NC_000003.12	129087569	129161230	minus	13	NO	NM_001199469; NM_020701	NM_198490; NM_001204883; NM_001204884; NM_001204885; NM_001204886; NM_001204887; NM_001204888	NM_001204890	NO	YES	NO	NO
9606	Homo sapiens	110599583	0	live	EEF1AKMT4-ECE2	ECE-2, ECE2	EEF1AKMT4-ECE2 readthrough	EEF1AKMT4-ECE2 readthrough transcript protein|Endothelin-converting enzyme 2	3q27.1	3	NC_000003.12	184249657	184293031	plus	19	NO	NM_032331	NM_001037324; NM_001100120; NM_001100121	NM_014693	NO	NO	NO	NO
9606	Homo sapiens	100532724	0	live	NPHP3-ACAD11	NPHP3	NPHP3-ACAD11 readthrough (NMD candidate)	Nephrocystin-3	3q22.1	3	NC_000003.12	132558138	132722459	minus	45	NO	NM_153240	NM_032169; NR_132426; NR_132427; NR_132428	NR_037804	NO	YES	NO	NO
9606	Homo sapiens	111822955	0	live	ATRIP-TREX1		ATRIP-TREX1 readthrough			3	NC_000003.12	48446779	48467645	plus	15	NO	NM_130384; NM_032166; NM_001271022; NM_032166	NM_033629; NM_007248	NR_153405	NO	NO	NO	NO
9606	Homo sapiens	100534611	0	live	TM4SF19-TCTEX1D2		TM4SF19-TCTEX1D2 readthrough (NMD candidate)		3q29	3	NC_000003.12	196316085	196338420	minus	6	NO	NM_138461; NM_001204897; NM_001204898	NM_001351628; NM_152773	NR_037950	NO	YES	NO	NO
9606	Homo sapiens	100631383	0	live	FAM47E-STBD1	FAM47E	FAM47E-STBD1 readthrough	uncharacterized protein LOC100631383|Protein FAM47E	4q21.1	4	NC_000004.12	76251700	76311130	plus	7	YES, TC04000425.hg.1	NM_001136570; NM_001242936	NM_003943	NM_001242939	NO	YES	NO	NO
9606	Homo sapiens	100302736	0	live	TMED7-TICAM2	MyD88-4, TICAM-2, TICAM2, TIRAP3, TIRP, TRAM	TMED7-TICAM2 readthrough	TRAM adaptor with GOLD domain|Putative NF-kappa-B-activating protein 502|TIR domain-containing adapter molecule 2|TMED7-TICAM2 read-through transcript|Toll-like receptor adaptor protein 3|Toll/interleukin-1 receptor domain-containing protein	5q22.3	5	NC_000005.10	115578496	115626179	minus	4	YES, TC05001690.hg.1	NM_181836	NM_021649	NM_001164468; NM_001164469	NO	NO	NO	NO
9606	Homo sapiens	404734	0	live	ANKHD1-EIF4EBP3	MASK-BP3, MASK-BP3ARF	ANKHD1-EIF4EBP3 readthrough	ANKHD1-EIF4EBP3 protein|MASK-4E-BP3 alternate reading frame	5q31.3	5	NC_000005.10	140401814	140549578	plus	36	YES, TC05000726.hg.1	NM_017747; NM_017978; NM_024668; NM_001197030	NM_003732	NM_020690	YES	YES	NO	NO
9606	Homo sapiens	100534612	0	live	C1QTNF3-AMACR		C1QTNF3-AMACR readthrough (NMD candidate)		5p13.2	5	NC_000005.10	33986986	34124528	minus	9	NO	NM_030945; NM_181435; NR_146599	NM_014324; NM_203382; NM_001167595	NR_037951	NO	YES	NO	NO
9606	Homo sapiens	101180901	0	live	IPO11-LRRC70		IPO11-LRRC70 readthrough		5q12.1	5	NC_000005.10	62578735	62628589	plus	4	NO	NM_001134779; NM_016338	NM_181506	NR_073584	NO	NO	NO	NO
9606	Homo sapiens	202658	0	live	TRIM39-RPP21	TRIM39R	TRIM39-RPP21 readthrough	TRIM39-RPP21 protein|Rpp21 domain-containing TRIM protein|TRIM39-RPP21 read-through transcript	6p22.1	6	NC_000006.12	30329311	30346858	plus	10	YES, TC06004068.hg.1	NM_172016	NM_001199120; NM_024839; NM_001199121	NM_001199119	NO	YES	NO	NO
9606	Homo sapiens	100532746	0	live	PPT2-EGFL8	PPT-2, PPT2	PPT2-EGFL8 readthrough (NMD candidate)	Lysosomal thioesterase PPT2|S-thioesterase G14	6p21.32	6	NC_000006.12	32153999	32168285	plus	16	YES, TC06000394.hg.1/TC6_apd_hap1000043.hg.1/TC6_cox_hap2000086.hg.1/TC6_dbb_hap3000080.hg.1/TC6_mann_hap4000070.hg.1/TC6_mcf_hap5000072.hg.1/TC6_qbl_hap6000077.hg.1/TC6_ssto_hap7000072.hg.1	NM_001204103; NM_005155; NM_138717	NR_037860; NM_030652	NR_037861	NO	YES	NO	NO
9606	Homo sapiens	100532737	0	live	ATP6V1G2-DDX39B		ATP6V1G2-DDX39B readthrough (NMD candidate)	ATP6V1G2-DDX39B readthrough (non-protein coding)	6p21.33	6	NC_000006.12	31530219	31546848	minus	13	YES, TC6_apd_hap1000079.hg.1	NM_130463; NM_138282; NM_001204078	NM_004640; NR_037852; NM_080598	NR_037853	NO	YES	NO	YES
10090	Mus musculus	16147	0	live	Ihh	HHG-2	Indian hedgehog	indian hedgehog protein	1 38.55 cM	1	NC_000067.6	74945315	74951672	minus	3
511145	Escherichia coli str. K-12 substr. MG1655	948297	0	live	rho	b3783, ECK3775, nitA, nusD, psu, psuA, rnsC, sbaA, sun, tsu	transcription termination factor Rho	transcription termination factor Rho			NC_000913.3	3966417	3967676	plus	0
9606	Homo sapiens	2057	0	live	EPOR	EPO-R	erythropoietin receptor	erythropoietin receptor	19p13.2	19	NC_000019.10	11377205	11384342	minus	8				133171
10090	Mus musculus	18012	0	live	Neurod1	BETA2, BHF-1, Nd1, Neurod, bHLHa3	neurogenic differentiation 1	neurogenic differentiation factor 1|beta-cell E-box transcriptional activator 2	2 47.58 cM	2	NC_000068.7	79452641	79456636	minus	2
9606	Homo sapiens	5515	0	live	PPP2CA	NEDLBA, PP2Ac, PP2CA, PP2Calpha, RP-C	protein phosphatase 2 catalytic subunit alpha	serine/threonine-protein phosphatase 2A catalytic subunit alpha isoform|PP2A-alpha|protein phosphatase 2 (formerly 2A), catalytic subunit, alpha isoform|protein phosphatase 2, catalytic subunit, alpha isozyme|replication protein C|serine/threonine protein phosphatase 2A, catalytic subunit, alpha isoform	5q31.1	5	NC_000005.10	134196252	134226259	minus	8				176915
9606	Homo sapiens	2678	0	live	GGT1	CD224, D22S672, D22S732, GGT, GGT 1, GGTD, GTG	gamma-glutamyltransferase 1	glutathione hydrolase 1 proenzyme|gamma-glutamyltranspeptidase 1|glutathione hydrolase 1|leukotriene-C4 hydrolase|testicular tissue protein Li 73	22q11.23	22	NC_000022.11	24583750	24629005	plus	18				612346
9606	Homo sapiens	3676	0	live	ITGA4	CD49D, IA4	integrin subunit alpha 4	integrin alpha-4|269C wild type|CD49 antigen-like family member D|VLA-4 subunit alpha|alpha 4 subunit of VLA-4 receptor|antigen CD49D, alpha-4 subunit of VLA-4 receptor|integrin alpha-IV|very late activation protein 4 receptor, alpha 4 subunit	2q31.3	2	NC_000002.12	181456892	181538928	plus	29				192975
9606	Homo sapiens	2073	0	live	ERCC5	COFS3-201, ERCM2, UVDR, XPG, XPGC, ERCC5	ERCC excision repair 5, endonuclease	DNA repair protein complementing XP-G cells|DNA excision repair protein ERCC-5|XPG-complementing protein|excision repair cross-complementation group 5|excision repair cross-complementing rodent repair deficiency, complementation group 5|xeroderma pigmentosum, complementation group G	13q33.1	13	NC_000013.11	102845841	102876001	plus	15				133530
9606	Homo sapiens	7166	0	live	TPH1	TPRH, TRPH	tryptophan hydroxylase 1	tryptophan 5-hydroxylase 1|L-tryptophan hydroxylase|indoleacetic acid-5-hydroxylase|tryptophan 5-monooxygenase 1|tryptophan hydroxylase (tryptophan 5-monooxygenase)	11p15.1	11	NC_000011.10	18020537	18040788	minus	10				191060
9606	Homo sapiens	9978	0	live	RBX1	BA554C12.1, RNF75, ROC1	ring-box 1	E3 ubiquitin-protein ligase RBX1|E3 ubiquitin-protein transferase RBX1|RING finger protein 75|RING-box protein 1|ZYP protein|regulator of cullins 1|ring-box 1, E3 ubiquitin protein ligase	22q13.2	22	NC_000022.11	40951347	40973015	plus	5				603814
10090	Mus musculus	15228	0	live	Foxg1	2900064B05Rik, BF-1, Bf1, Hfh9, Hfhbf1	forkhead box G1	forkhead box protein G1|HNF-3/forkhead homolog, brain factor 1|forkhead-related protein FKHL1	12 21.78 cM	12	NC_000078.6	49382883	49386867	plus	1
9606	Homo sapiens	1500	0	live	CTNND1	BCDS2, CAS, CTNND, P120CAS, P120CTN, p120, p120(CAS), p120(CTN)	catenin delta 1	catenin delta-1|cadherin-associated Src substrate|catenin (cadherin-associated protein), delta 1|p120 catenin	11q12.1	11	NC_000011.10	57761762	57819180	plus	21				601045
9606	Homo sapiens	624	0	live	BDKRB2	B2R, BK-2, BK2, BKR2, BRB2	bradykinin receptor B2	B2 bradykinin receptor|BK-2 receptor	14q32.2	14	NC_000014.9	96204798	96244329	plus	3				113503
9606	Homo sapiens	1072	0	live	CFL1	CFL, HEL-S-15, cofilin	cofilin 1	cofilin-1|18 kDa phosphoprotein|cofilin 1 (non-muscle)|cofilin, non-muscle isoform|epididymis secretory protein Li 15|p18	11q13.1	11	NC_000011.10	65854811	65858333	minus	4				601442
9606	Homo sapiens	11132	0	live	CAPN10	CANP10, NIDDM1	calpain 10	calpain-10|calcium-activated neutral proteinase 10|calpain-like protease CAPN10	2q37.3	2	NC_000002.12	240586716	240599109	plus	12				605286
9606	Homo sapiens	56616	0	live	DIABLO	DFNA64, SMAC	diablo IAP-binding mitochondrial protein	diablo homolog, mitochondrial|diablo-like protein|direct IAP-binding protein with low pI|second mitochondria-derived activator of caspase	12q24.31	12	NC_000012.12	122207662	122227534	minus	8				605219
9606	Homo sapiens	1138	0	live	CHRNA5	LNCR2	cholinergic receptor nicotinic alpha 5 subunit	neuronal acetylcholine receptor subunit alpha-5|Cholinergic receptor, neuronal nicotinic, alpha polypeptide-5|acetylcholine receptor, nicotinic, alpha 5 (neuronal)|cholinergic receptor, nicotinic alpha 5|cholinergic receptor, nicotinic, alpha 5 (neuronal)|neuronal nicotinic acetylcholine receptor, alpha5 subunit	15q25.1	15	NC_000015.10	78565520	78595269	plus	6				118505
9606	Homo sapiens	6500	0	live	SKP1	EMC19, OCP-II, OCP2A, TCEB1L, p19A, SKP1	S-phase kinase associated protein 1	S-phase kinase-associated protein 1|OCP-2|RNA polymerase II elongation factor-like protein OCP2|SIII|cyclin A/CDK2-associated p19|cyclin-A/CDK2-associated protein p19|organ of Corti protein 2|organ of Corti protein II|p19skp1|transcription elongation factor B polypeptide 1-like	5q31.1	5	NC_000005.10	134156391	134177033	minus	5				601434
9606	Homo sapiens	7448	0	live	VTN	V75, VN, VNT	vitronectin	vitronectin|S-protein|complement S-protein|epibolin|serum spreading factor|somatomedin B	17q11.2	17	NC_000017.11	28367277	28370352	minus	8				193190
9606	Homo sapiens	8742	0	live	TNFSF12	APO3L, DR3LG, TNLG4A, TWEAK	TNF superfamily member 12	tumor necrosis factor ligand superfamily member 12|APO3 ligand|APO3/DR3 ligand|TNF-related WEAK inducer of apoptosis|tumor necrosis factor (ligand) superfamily, member 12|tumor necrosis factor ligand 4A|tumor necrosis factor superfamily member 12	17p13.1	17	NC_000017.11	7549058	7557890	plus	8				602695
9606	Homo sapiens	4359	0	live	MPZ	CHM, CHN2, CMT1, CMT1B, CMT2I, CMT2J, CMT4E, CMTDI3, CMTDID, DSS, HMSNIB, MPP, P0	myelin protein zero	myelin protein P0|Charcot-Marie-Tooth neuropathy 1B|myelin peripheral protein	1q23.3	1	NC_000001.11	161303594	161309972	minus	7				159440
9606	Homo sapiens	10381	0	live	TUBB3	CDCBM, CDCBM1, CFEOM3, CFEOM3A, FEOM3, TUBB4, beta-4	tubulin beta 3 class III	tubulin beta-3 chain|class III beta-tubulin|tubulin beta-4 chain|tubulin beta-III|tubulin, beta 3	16q24.3	16	NC_000016.10	89922009	89936097	plus	5				602661
9606	Homo sapiens	100048912	0	live	CDKN2B-AS1	ANRIL, CDKN2B-AS, CDKN2BAS, NCRNA00089, PCAT12, p15AS	CDKN2B antisense RNA 1	CDKN2B antisense RNA 1 (non-protein coding)|antisense noncoding RNA in the INK4 locus|p15 antisense RNA|prostate cancer associated transcript 12	9p21.3	9	NC_000009.12	21994791	22121097	plus	21				613149
9606	Homo sapiens	538	0	live	ATP7A	DSMAX, MK, MNK, SMAX3	ATPase copper transporting alpha	copper-transporting ATPase 1|ATPase, Cu++ transporting, alpha polypeptide|Cu++-transporting P-type ATPase|Menkes disease-associated protein|copper pump 1	Xq21.1	X	NC_000023.11	77910656	78050395	plus	23				300011
9606	Homo sapiens	3664	0	live	IRF6	LPS, OFC6, PIT, PPS, PPS1, VWS, VWS1	interferon regulatory factor 6	interferon regulatory factor 6	1q32.2	1	NC_000001.11	209785623	209806175	minus	9				607199
9606	Homo sapiens	8741	0	live	TNFSF13	APRIL, CD256, TALL-2, TALL2, TNLG7B, TRDL-1, UNQ383/PRO715, ZTNF2	TNF superfamily member 13	tumor necrosis factor ligand superfamily member 13|TNF- and APOL-related leukocyte expressed ligand 2|a proliferation-inducing ligand|tumor necrosis factor (ligand) superfamily, member 13|tumor necrosis factor ligand 7B|tumor necrosis factor superfamily member 13|tumor necrosis factor-like protein ZTNF2|tumor necrosis factor-related death ligand-1	17p13.1	17	NC_000017.11	7558292	7561608	plus	6				604472
9606	Homo sapiens	1386	0	live	ATF2	CRE-BP1, CREB-2, CREB2, HB16, TREB7	activating transcription factor 2	cyclic AMP-dependent transcription factor ATF-2|activating transcription factor 2 splice variant ATF2-var2|cAMP response element-binding protein CRE-BP1|cAMP responsive element binding protein 2, formerly|cAMP-dependent transcription factor ATF-2|cyclic AMP-responsive element-binding protein 2|histone acetyltransferase ATF2	2q31.1	2	NC_000002.12	175072250	175168206	minus	17				123811
9606	Homo sapiens	6752	0	live	SSTR2		somatostatin receptor 2	somatostatin receptor type 2|SRIF-1|SS2R	17q25.1	17	NC_000017.11	73165021	73171955	plus	2				182452
9606	Homo sapiens	57506	0	live	MAVS	CARDIF, IPS-1, IPS1, VISA	mitochondrial antiviral signaling protein	mitochondrial antiviral-signaling protein|CARD adapter inducing interferon beta|CARD adaptor inducing IFN-beta|IFN-B promoter stimulator 1|interferon beta promoter stimulator protein 1|putative NF-kappa-B-activating protein 031N|virus-induced signaling adaptor|virus-induced-signaling adapter	20p13	20	NC_000020.11	3846799	3876123	plus	7				609676
9606	Homo sapiens	8291	0	live	DYSF	FER1L1, LGMD2B, LGMDR2, MMD1	dysferlin	dysferlin|dystrophy-associated fer-1-like 1|fer-1-like family member 1|fer-1-like protein 1|limb girdle muscular dystrophy 2B (autosomal recessive)	2p13.2	2	NC_000002.12	71453154	71686763	plus	58				603009
9606	Homo sapiens	701	0	live	BUB1B	BUB1beta, BUBR1, Bub1A, MAD3L, MVA1, SSK1, hBUBR1	BUB1 mitotic checkpoint serine/threonine kinase B	mitotic checkpoint serine/threonine-protein kinase BUB1 beta|BUB1B, mitotic checkpoint serine/threonine kinase|MAD3/BUB1-related protein kinase|budding uninhibited by benzimidazoles 1 homolog beta|mitotic checkpoint kinase MAD3L	15q15.1	15	NC_000015.10	40161009	40221136	plus	23				602860
9606	Homo sapiens	931	0	live	MS4A1	B1, Bp35, CD20, CVID5, LEU-16, MS4A2, S7	membrane spanning 4-domains A1	B-lymphocyte antigen CD20|B-lymphocyte cell-surface antigen B1|CD20 antigen|CD20 receptor|leukocyte surface antigen Leu-16|membrane-spanning 4-domains, subfamily A, member 1	11q12.2	11	NC_000011.10	60455809	60470752	plus	8				112210
9606	Homo sapiens	1760	0	live	DMPK	DM, DM1, DM1PK, DMK, MDPK, MT-PK	DM1 protein kinase	myotonin-protein kinase|DM protein kinase|dystrophia myotonica protein kinase|myotonic dystrophy associated protein kinase|myotonin protein kinase A|thymopoietin homolog	19q13.32	19	NC_000019.10	45769709	45782557	minus	16				605377
9606	Homo sapiens	1460	0	live	CSNK2B	CK2B, CK2N, CSK2B, Ckb1, Ckb2, G5A	casein kinase 2 beta	casein kinase II subunit beta|CK II beta|CSNK2B-LY6G5B-1072|CSNK2B-LY6G5B-1103|CSNK2B-LY6G5B-532|CSNK2B-LY6G5B-560|CSNK2B-LY6G5B-562|Casein kinase II beta subunit|alternative name: G5a, phosvitin|casein kinase 2, beta polypeptide|casein kinase II b subunit splicing isoform 132|casein kinase II b subunit splicing isoform 247|casein kinase II b subunit splicing isoform 318|casein kinase II b subuni…	6p21.33	6	NC_000006.12	31665880	31670070	plus	7				115441
9606	Homo sapiens	10111	0	live	RAD50	NBSLD2, hRad50, RAD50	RAD50 double strand break repair protein	DNA repair protein RAD50|RAD50 homolog, double strand break repair protein	5q31.1	5	NC_000005.10	132556924	132644621	plus	25				604040
9606	Homo sapiens	6337	0	live	SCNN1A	BESC2, ENaCa, ENaCalpha, LIDLS3, SCNEA, SCNN1	sodium channel epithelial 1 alpha subunit	amiloride-sensitive sodium channel subunit alpha|alpha ENaC-2|alpha-ENaC|alpha-NaCH|amiloride-sensitive epithelial sodium channel alpha subunit|amiloride-sensitive sodium channel subunit alpha 2|epithelial Na(+) channel subunit alpha|nasal epithelial sodium channel alpha subunit|nonvoltage-gated sodium channel 1 subunit alpha|sodium channel, non voltage gated 1 alpha subunit|sodium channel, non-v…	12p13.31	12	NC_000012.12	6346843	6377357	minus	14				600228
9606	Homo sapiens	2166	0	live	FAAH	FAAH-1, PSAB	fatty acid amide hydrolase	fatty-acid amide hydrolase 1|anandamide amidohydrolase 1|oleamide hydrolase 1	1p33	1	NC_000001.11	46394267	46413848	plus	15				602935
511145	Escherichia coli str. K-12 substr. MG1655	948689	0	live	hfq	b4172, ECK4168	RNA-binding protein Hfq	RNA-binding protein Hfq			NC_000913.3	4400288	4400596	plus	0
9606	Homo sapiens	10987	0	live	COPS5	CSN5, JAB1, MOV-34, SGN5	COP9 signalosome subunit 5	COP9 signalosome complex subunit 5|38 kDa Mov34 homolog|COP9 constitutive photomorphogenic homolog subunit 5|jun activation domain-binding protein 1|signalosome subunit 5|testis secretory sperm-binding protein Li 231m	8q13.1	8	NC_000008.11	67043079	67062327	minus	8				604850
9606	Homo sapiens	3206	0	live	HOXA10	HOX1, HOX1.8, HOX1H, PL	homeobox A10	homeobox protein Hox-A10|homeo box A10|homeobox protein 1H|homeobox protein HOXA10|homeobox protein Hox-1.8|homeobox protein Hox-1H	7p15.2	7	NC_000007.14	27170591	27180261	minus	3				142957
9606	Homo sapiens	6891	0	live	TAP2	ABC18, ABCB3, APT2, D6S217E, PSF-2, PSF2, RING11	transporter 2, ATP binding cassette subfamily B member	antigen peptide transporter 2|ABC transporter, MHC 2|ATP-binding cassette, sub-family B (MDR/TAP), member 3|peptide supply factor 2|peptide transporter PSF2|peptide transporter involved in antigen processing 2|really interesting new gene 11 protein|transporter 2, ABC (ATP binding cassette)|transporter 2, ATP-binding cassette, sub-family B (MDR/TAP)	6p21.32	6	NC_000006.12	32821833	32838823	minus	13				170261
9606	Homo sapiens	3073	0	live	HEXA	TSD	hexosaminidase subunit alpha	beta-hexosaminidase subunit alpha|N-acetyl-beta-glucosaminidase subunit alpha|beta-N-acetylhexosaminidase subunit alpha|hexosaminidase A (alpha polypeptide)|hexosaminidase subunit A	15q23	15	NC_000015.10	72343435	72376473	minus	14				606869
9606	Homo sapiens	1235	0	live	CCR6	BN-1, C-C CKR-6, CC-CKR-6, CCR-6, CD196, CKR-L3, CKRL3, CMKBR6, DCR2, DRY6, GPR29, GPRCY4, STRL22	C-C motif chemokine receptor 6	C-C chemokine receptor type 6|G protein-coupled receptor 29|LARC receptor|chemokine (C-C motif) receptor 6|chemokine (C-C) receptor 6|chemokine receptor-like 3|seven-transmembrane receptor, lymphocyte, 22	6q27	6	NC_000006.12	167111807	167139141	plus	4				601835
9606	Homo sapiens	8771	0	live	TNFRSF6B	DCR3, DJ583P15.1.1, M68, M68E, TR6	TNF receptor superfamily member 6b	tumor necrosis factor receptor superfamily member 6B|decoy receptor 3 variant 1|decoy receptor 3 variant 2|decoy receptor for Fas ligand|tumor necrosis factor receptor superfamily, member 6b, decoy	20q13.33	20	NC_000020.11	63696651	63698698	plus	3				603361
9606	Homo sapiens	7031	0	live	TFF1	BCEI, D21S21, HP1.A, HPS2, pNR-2, pS2	trefoil factor 1	trefoil factor 1|breast cancer estrogen-inducible protein|breast cancer estrogen-inducible sequence|gastrointestinal trefoil protein pS2|polypeptide P1.A|protein pS2	21q22.3	21	NC_000021.9	42362282	42366535	minus	3				113710
9606	Homo sapiens	6392	0	live	SDHD	CBT1, CII-4, CWS3, PGL, PGL1, QPs3, SDH4, cybS	succinate dehydrogenase complex subunit D	succinate dehydrogenase [ubiquinone] cytochrome b small subunit, mitochondrial|succinate dehydrogenase complex subunit D integral membrane protein|succinate-ubiquinone oxidoreductase cytochrome b small subunit|succinate-ubiquinone reductase membrane anchor subunit	11q23.1	11	NC_000011.10	112086824	112095801	plus	6				602690
10090	Mus musculus	11604	0	live	Agrp	Agrt, Art	agouti related neuropeptide	agouti-related protein|orexigenic neuropeptide	8 D3	8	NC_000074.6	105566695	105579845	minus	6
9606	Homo sapiens	2592	0	live	GALT		galactose-1-phosphate uridylyltransferase	galactose-1-phosphate uridylyltransferase|UDP-glucose--hexose-1-phosphate uridylyltransferase|gal-1-P uridylyltransferase|galactose-1-phosphate uridyl transferase	9p13.3	9	NC_000009.12	34646589	34650598	plus	11				606999
9606	Homo sapiens	629	0	live	CFB	AHUS4, ARMD14, BF, BFD, CFABD, FB, FBI12, GBG, H2-Bf, PBF2, CFB	complement factor B	complement factor B|B-factor, properdin|C3 proaccelerator|C3 proactivator|C3/C5 convertase|glycine-rich beta-glycoprotein|properdin factor B	6p21.33	6	NC_000006.12	31945944	31952084	plus	18				138470
9606	Homo sapiens	57142	0	live	RTN4	ASY, NI220/250, NOGO, NSP, NSP-CL, Nbla00271, Nbla10545, RTN-X-A, RTN4-B1, RTN4-B2, RTN4-C, RTN4	reticulon 4	reticulon-4|Human NogoA|My043 protein|foocen|neurite growth inhibitor 220|neurite outgrowth inhibitor|neuroendocrine-specific protein C homolog|reticulon 5	2p16.1	2	NC_000002.12	54972189	55137831	minus	17				604475
9606	Homo sapiens	28234	0	live	SLCO1B3	HBLRR, LST-2, LST-3TM13, LST3, OATP-8, OATP1B3, OATP8, SLC21A8	solute carrier organic anion transporter family member 1B3	solute carrier organic anion transporter family member 1B3|liver-specific organic anion transporter 2|liver-specific organic anion transporter 3TM13|organic anion transporter 8|organic anion transporter LST-3c|organic anion-transporting polypeptide 8|solute carrier family 21 (organic anion transporter), member 8	12p12.2	12	NC_000012.12	20810704	20916911	plus	17				605495
9606	Homo sapiens	3921	0	live	RPSA	37LRP, 67LR, ICAS, LAMBR, LAMR1, LBP, LBP/p40, LRP, LRP/LR, NEM/1CHD4, SA, lamR, p40	ribosomal protein SA	40S ribosomal protein SA|37 kDa laminin receptor|37/67 kDa laminin receptor|67 kDa laminin receptor|colon carcinoma laminin-binding protein|laminin receptor 1 (67kD, ribosomal protein SA)|laminin-binding protein precursor p40|multidrug resistance-associated protein MGr1-Ag|small ribosomal subunit protein uS2	3p22.1	3	NC_000003.12	39406689	39412542	plus	7				150370
9606	Homo sapiens	825	0	live	CAPN3	CANP3, CANPL3, LGMD2, LGMD2A, LGMDD4, LGMDR1, nCL-1, p94	calpain 3	calpain-3|calpain p94, large [catalytic] subunit|calpain, large polypeptide L3|muscle-specific calcium-activated neutral protease 3 large subunit|new calpain 1	15q15.1	15	NC_000015.10	42359500	42412317	plus	26				114240
9606	Homo sapiens	3184	0	live	HNRNPD	AUF1, AUF1A, HNRPD, P37, hnRNPD0	heterogeneous nuclear ribonucleoprotein D	heterogeneous nuclear ribonucleoprotein D0|ARE-binding protein AUFI, type A|AU-rich element RNA binding protein 1, 37kDa|hnRNP D0	4q21.22	4	NC_000004.12	82353314	82373996	minus	9				601324
9606	Homo sapiens	389	0	live	RHOC	ARH9, ARHC, H9, RHOH9	ras homolog family member C	rho-related GTP-binding protein RhoC|RAS-related homolog 9|epididymis secretory sperm binding protein|oncogene RHO H9|ras homolog gene family, member C|rho cDNA clone 9|rhoC GTPase|small GTP binding protein RhoC	1p13.2	1	NC_000001.11	112701127	112707403	minus	7				165380
9606	Homo sapiens	3423	0	live	IDS	MPS2, SIDS	iduronate 2-sulfatase	iduronate 2-sulfatase|alpha-L-iduronate sulfate sulfatase|iduronate 2-sulfatase 14 kDa chain|iduronate 2-sulfatase 42 kDa chain|idursulfase	Xq28	X	NC_000023.11	149476990	149505354	minus	11				300823
9606	Homo sapiens	1639	0	live	DCTN1	DAP-150, DP-150, P135	dynactin subunit 1	dynactin subunit 1|150 kDa dynein-associated polypeptide|dynactin 1 (p150, glued homolog, Drosophila)	2p13.1	2	NC_000002.12	74361154	74392087	minus	33				601143
9606	Homo sapiens	23600	0	live	AMACR	AMACRD, CBAS4, P504S, RACE, RM	alpha-methylacyl-CoA racemase	alpha-methylacyl-CoA racemase|2-methylacyl-CoA racemase	5p13.2	5	NC_000005.10	33986986	34008115	minus	5				604489
9606	Homo sapiens	1660	0	live	DHX9	DDX9, LKP, NDH2, NDHII, RHA	DExH-box helicase 9	ATP-dependent RNA helicase A|DEAD/H (Asp-Glu-Ala-Asp/His) box polypeptide 9|DEAH (Asp-Glu-Ala-His) box helicase 9|DEAH (Asp-Glu-Ala-His) box polypeptide 9|DEAH box protein 9|DEAH-box helicase 9|RNA helicase A|leukophysin|nuclear DNA helicase II	1q25.3	1	NC_000001.11	182839304	182887982	plus	29				603115
9606	Homo sapiens	835	0	live	CASP2	CASP-2, ICH1, NEDD-2, NEDD2, PPP1R57	caspase 2	caspase-2|caspase 2 apoptosis-related cysteine peptidase|neural precursor cell expressed developmentally down-regulated protein 2|protease ICH-1|protein phosphatase 1, regulatory subunit 57	7q34	7	NC_000007.14	143288215	143307696	plus	13				600639
9606	Homo sapiens	3205	0	live	HOXA9	ABD-B, HOX1, HOX1.7, HOX1G	homeobox A9	homeobox protein Hox-A9|homeobox protein Hox-1G|homeodomain protein HOXA9	7p15.2	7	NC_000007.14	27162438	27165530	minus	2				142956
9606	Homo sapiens	4267	0	live	CD99	HBA71, MIC2, MIC2X, MIC2Y, MSK5X	CD99 molecule (Xg blood group)	CD99 antigen|E2 antigen|MIC2 (monoclonal antibody 12E7)|T-cell surface glycoprotein E2|antigen identified by monoclonal 12E7, Y homolog|antigen identified by monoclonal antibodies 12E7, F21 and O13|cell surface antigen 12E7|cell surface antigen HBA-71|cell surface antigen O13|surface antigen MIC2	Xp22.33 and Yp11.2	X	NC_000023.11	2691133	2741309	plus	11				313470
9606	Homo sapiens	4267	0	live	CD99	HBA71, MIC2, MIC2X, MIC2Y, MSK5X	CD99 molecule (Xg blood group)	CD99 antigen|E2 antigen|MIC2 (monoclonal antibody 12E7)|T-cell surface glycoprotein E2|antigen identified by monoclonal 12E7, Y homolog|antigen identified by monoclonal antibodies 12E7, F21 and O13|cell surface antigen 12E7|cell surface antigen HBA-71|cell surface antigen O13|surface antigen MIC2	Xp22.33 and Yp11.2	Y	NC_000024.10	2691133	2741309	plus	11				313470
10090	Mus musculus	18387	0	live	Oprk1	K-OR-1, KOR, KOR-1, MSL-1, Oprk2, R21	opioid receptor, kappa 1	kappa-type opioid receptor|opioid receptor, kappa 2	1 1.89 cM	1	NC_000067.6	5588450	5606134	plus	4
9606	Homo sapiens	2277	0	live	VEGFD	FIGF, VEGF-D	vascular endothelial growth factor D	vascular endothelial growth factor D|c-fos induced growth factor (vascular endothelial growth factor D)	Xp22.2	X	NC_000023.11	15345591	15384413	minus	7				300091
9606	Homo sapiens	52	0	live	ACP1	HAAP, LMW-PTP, LMWPTP	acid phosphatase 1	low molecular weight phosphotyrosine protein phosphatase|LMW-PTPase|acid phosphatase 1, soluble|acid phosphatase of erythrocyte|adipocyte acid phosphatase|cytoplasmic phosphotyrosyl protein phosphatase|low molecular weight cytosolic acid phosphatase|protein tyrosine phosphatase|red cell acid phosphatase 1|testicular secretory protein Li 37	2p25.3	2	NC_000002.12	264869	278283	plus	7				171500
9606	Homo sapiens	5730	0	live	PTGDS	L-PGDS, LPGDS, PDS, PGD2, PGDS, PGDS2	prostaglandin D2 synthase	prostaglandin-H2 D-isomerase|PGD2 synthase|beta-trace protein|cerebrin-28|glutathione-independent PGD synthase|glutathione-independent PGD synthetase|lipocalin-type prostaglandin D synthase|prostaglandin D synthase|prostaglandin D2 synthase 21kDa (brain)|testis tissue sperm-binding protein Li 63n	9q34.3	9	NC_000009.12	136977504	136981742	plus	7				176803
9606	Homo sapiens	712	0	live	C1QA		complement C1q A chain	complement C1q subcomponent subunit A|complement C1q chain A|complement component 1, q subcomponent, A chain|complement component 1, q subcomponent, alpha polypeptide|complement component C1q, A chain	1p36.12	1	NC_000001.11	22636506	22639682	plus	4				120550
9606	Homo sapiens	6768	0	live	ST14	ARCI11, HAI, MT-SP1, MTSP1, PRSS14, SNC19, TADG15, TMPRSS14	suppression of tumorigenicity 14	suppressor of tumorigenicity 14 protein|membrane-type serine protease 1|prostamin|serine protease 14|serine protease TADG-15|suppression of tumorigenicity 14 (colon carcinoma)|suppression of tumorigenicity 14 (colon carcinoma, matriptase, epithin)|tumor associated differentially expressed gene 15 protein	11q24.3	11	NC_000011.10	130159787	130210362	plus	19				606797
9606	Homo sapiens	50848	0	live	F11R	CD321, JAM, JAM1, JAMA, JCAM, KAT, PAM-1	F11 receptor	junctional adhesion molecule A|junctional adhesion molecule 1|platelet F11 receptor|platelet adhesion molecule 1	1q23.3	1	NC_000001.11	160995206	161021343	minus	10				605721
10116	Rattus norvegicus	54225	0	live	Apob	Aa1064, Ac1-060, Apo B-100, ApoB-100, ApoB-48	apolipoprotein B	apolipoprotein B-100|apolipoprotein B (including Ag(x) antigen)|apolipoprotein B PI|apolipoprotein B-48	6q14	6	NC_005105.4	33176826	33216381	plus	29
9606	Homo sapiens	1058	0	live	CENPA	CENP-A, CenH3	centromere protein A	histone H3-like centromeric protein A|centromere autoantigen A|centromere protein A, 17kDa|centromere-specific histone	2p23.3	2	NC_000002.12	26786014	26794589	plus	5				117139
9606	Homo sapiens	34	0	live	ACADM	ACAD1, MCAD, MCADH	acyl-CoA dehydrogenase medium chain	medium-chain specific acyl-CoA dehydrogenase, mitochondrial|acyl-CoA dehydrogenase, C-4 to C-12 straight chain|acyl-Coenzyme A dehydrogenase, C-4 to C-12 straight chain|medium-chain acyl-CoA dehydrogenase|testicular tissue protein Li 7	1p31.1	1	NC_000001.11	75724347	75763679	plus	13				607008
10090	Mus musculus	18803	0	live	Plcg1	AI894140, Cded, Plc-1, Plc-gamma1, Plcg-1	phospholipase C, gamma 1	1-phosphatidylinositol 4,5-bisphosphate phosphodiesterase gamma-1|PLC-gamma-1|cell differentiation and embryonic development|phosphoinositide phospholipase C-gamma-1	2 80.97 cM	2	NC_000068.7	160731310	160775760	plus	34
9606	Homo sapiens	51280	0	live	GOLM1	C9orf155, GOLPH2, GP73, HEL46, PSEC0257, bA379P1.3	golgi membrane protein 1	Golgi membrane protein 1|epididymis luminal protein 46|golgi membrane protein GP73|golgi phosphoprotein 2|golgi protein, 73-kD	9q21.33	9	NC_000009.12	86026141	86100201	minus	11				606804
9606	Homo sapiens	2280	0	live	FKBP1A	FKBP-12, FKBP-1A, FKBP1, FKBP12, PKC12, PKCI2, PPIASE	FKBP prolyl isomerase 1A	peptidyl-prolyl cis-trans isomerase FKBP1A|12 kDa FK506-binding protein|12 kDa FKBP|FK506 binding protein 1A, 12kDa|FK506 binding protein12|FK506-binding protein 1|FK506-binding protein 12|FK506-binding protein 1A|FK506-binding protein, T-cell, 12-kD|FKBP12-Exip3|PPIase FKBP1A|calstabin-1|immunophilin FKBP12|protein kinase C inhibitor 2|rotamase	20p13	20	NC_000020.11	1368977	1393172	minus	5				186945
9606	Homo sapiens	4738	0	live	NEDD8	NEDD-8	neural precursor cell expressed, developmentally down-regulated 8	NEDD8|neddylin|ubiquitin-like protein Nedd8	14q12	14	NC_000014.9	24216851	24232370	minus	4				603171
10116	Rattus norvegicus	25124	0	live	Stat1	DD6G4-4	signal transducer and activator of transcription 1	signal transducer and activator of transcription 1-alpha/beta	9q22	9	NC_005108.4	54287540	54327958	minus	25
9606	Homo sapiens	7399	0	live	USH2A	RP39, US2, USH2, dJ1111A8.1	usherin	usherin|Usher syndrome 2A (autosomal recessive, mild)|usher syndrome type IIa protein|usher syndrome type-2A protein	1q41	1	NC_000001.11	215622894	216423396	minus	72				608400
9606	Homo sapiens	8106	0	live	PABPN1	OPMD, PAB2, PABII, PABP-2, PABP2	poly(A) binding protein nuclear 1	polyadenylate-binding protein 2|poly(A) binding protein 2|poly(A) binding protein II	14q11.2	14	NC_000014.9	23320188	23326185	plus	7				602279
9606	Homo sapiens	60674	0	live	GAS5	NCRNA00030, SNHG2	growth arrest specific 5	growth arrest specific 5 (non-protein coding)|growth arrest specific transcript 5|small nucleolar RNA host gene (non-protein coding) 2	1q25.1	1	NC_000001.11	173863899	173868882	minus	13				608280
10090	Mus musculus	17528	0	live	Mpz	Mpp, P-zero, P0	myelin protein zero	myelin protein P0|myelin peripheral protein	1 79.05 cM	1	NC_000067.6	171150713	171161130	plus	8
10090	Mus musculus	606496	0	live	Gsk3a	2700086H06Rik	glycogen synthase kinase 3 alpha	glycogen synthase kinase-3 alpha|GSK-3 alpha|serine/threonine-protein kinase GSK3A	7 A3	7	NC_000073.6	25228258	25237851	minus	11
9606	Homo sapiens	1103	0	live	CHAT	CHOACTASE, CMS1A, CMS1A2, CMS6	choline O-acetyltransferase	choline O-acetyltransferase|acetyl CoA:choline O-acetyltransferase|choline acetylase	10q11.23	10	NC_000010.11	49609095	49665104	plus	18				118490
9606	Homo sapiens	22861	0	live	NLRP1	AIADK, CARD7, CIDED, CLR17.1, DEFCAP, DEFCAP-L/S, MSPC, NAC, NALP1, PP1044, SLEV1, VAMAS1	NLR family pyrin domain containing 1	NACHT, LRR and PYD domains-containing protein 1|NACHT, LRR and PYD containing protein 1|NACHT, leucine rich repeat and PYD (pyrin domain) containing 1|NACHT, leucine rich repeat and PYD containing 1|caspase recruitment domain protein 7|caspase recruitment domain-containing protein 7|death effector filament-forming Ced-4-like apoptosis protein|nucleotide-binding domain and caspase recruitment doma…	17p13.2	17	NC_000017.11	5501399	5584512	minus	18				606636
9606	Homo sapiens	3621	0	live	ING1	p24ING1c, p33, p33ING1, p33ING1b, p47, p47ING1a	inhibitor of growth family member 1	inhibitor of growth protein 1|growth inhibitor ING1|growth inhibitory protein ING1|tumor suppressor ING1	13q34	13	NC_000013.11	110712623	110721074	plus	4				601566
9606	Homo sapiens	23495	0	live	TNFRSF13B	CD267, CVID, CVID2, IGAD2, RYZN, TACI, TNFRSF14B	TNF receptor superfamily member 13B	tumor necrosis factor receptor superfamily member 13B|transmembrane activator and CAML interactor|tumor necrosis factor receptor 13B	17p11.2	17	NC_000017.11	16939084	16972088	minus	5				604907
9606	Homo sapiens	11277	0	live	TREX1	AGS1, CRV, DRN3, HERNS	three prime repair exonuclease 1	three-prime repair exonuclease 1|3' repair exonuclease 1|3'-5' exonuclease TREX1|DNase III|deoxyribonuclease III	3p21.31	3	NC_000003.12	48465952	48467645	plus	3				606609
10090	Mus musculus	12803	0	live	Cntf	AI429687	ciliary neurotrophic factor	ciliary neurotrophic factor	19 8.73 cM	19	NC_000085.6	12763528	12765632	minus	2
9606	Homo sapiens	4017	0	live	LOXL2	LOR, LOR2, WS9-14	lysyl oxidase like 2	lysyl oxidase homolog 2|lysyl oxidase related 2|lysyl oxidase-like 2 delta e13|lysyl oxidase-like 2 protein|lysyl oxidase-like protein 2|lysyl oxidase-related protein 2|lysyl oxidase-related protein WS9-14	8p21.3	8	NC_000008.11	23296897	23404209	minus	14				606663
9606	Homo sapiens	8650	0	live	NUMB	C14orf41, S171, c14_5527	NUMB endocytic adaptor protein	protein numb homolog|h-Numb|numb homolog	14q24.2-q24.3	14	NC_000014.9	73275210	73458580	minus	14				603728
9606	Homo sapiens	27040	0	live	LAT	IMD521, pp36, LAT	linker for activation of T cells	linker for activation of T-cells family member 1|36 kDa phospho-tyrosine adapter protein|36 kDa phospho-tyrosine adaptor protein|linker for activation of T cells, transmembrane adaptor|p36-38	16p11.2	16	NC_000016.10	28984826	28990783	plus	12				602354
9606	Homo sapiens	270	0	live	AMPD1	MAD, MADA, MMDD	adenosine monophosphate deaminase 1	AMP deaminase 1|AMPD|adenosine monophosphate deaminase 1 (isoform M)|adenosine monophosphate deaminase-1 (muscle)|myoadenylate deaminase|skeletal muscle AMPD	1p13.2	1	NC_000001.11	114673098	114695618	minus	16				102770
9606	Homo sapiens	344	0	live	APOC2	APO-CII, APOC-II	apolipoprotein C2	apolipoprotein C-II	19q13.32	19	NC_000019.10	44945982	44949565	plus	4				608083
9606	Homo sapiens	4986	0	live	OPRK1	K-OR-1, KOR, KOR-1, OPRK	opioid receptor kappa 1	kappa-type opioid receptor|Opiate receptor, kappa-1|kappa opioid receptor	8q11.23	8	NC_000008.11	53225716	53251697	minus	5				165196
9606	Homo sapiens	9722	0	live	NOS1AP	6330408P19Rik, CAPON	nitric oxide synthase 1 adaptor protein	carboxyl-terminal PDZ ligand of neuronal nitric oxide synthase protein|C-terminal PDZ domain ligand of neuronal nitric oxide synthase (CAPON)|C-terminal PDZ ligand of neuronal nitric oxide synthase protein|ligand of neuronal nitric oxide synthase with carboxyl-terminal PDZ domain|nitric oxide synthase 1 (neuronal) adaptor protein	1q23.3	1	NC_000001.11	162069791	162370023	plus	10				605551
9606	Homo sapiens	114609	0	live	TIRAP	BACTS1, Mal, MyD88-2, wyatt	TIR domain containing adaptor protein	toll/interleukin-1 receptor domain-containing adapter protein|MyD88 adapter-like protein|Toll-like receptor adaptor protein|adapter protein wyatt|adaptor protein Wyatt|toll-interleukin 1 receptor (TIR) domain containing adaptor protein	11q24.2	11	NC_000011.10	126283087	126294933	plus	6				606252
10116	Rattus norvegicus	29335	0	live	Oprk1		opioid receptor, kappa 1	kappa-type opioid receptor|K-OR-1|KOR-1	5q12	5	NC_005104.4	13742655	13760460	minus	5
9606	Homo sapiens	55743	0	live	CHFR	RNF116, RNF196	checkpoint with forkhead and ring finger domains	E3 ubiquitin-protein ligase CHFR|RING finger protein 196|RING-type E3 ubiquitin transferase CHFR|checkpoint with forkhead and ring finger domains, E3 ubiquitin protein ligase	12q24.33	12	NC_000012.12	132840352	132887618	minus	19				605209
9606	Homo sapiens	1551	0	live	CYP3A7	CP37, CYPIIIA7, P-450(HFL33), P-450111A7, P450-HFLA	cytochrome P450 family 3 subfamily A member 7	cytochrome P450 3A7|aryl hydrocarbon hydroxylase|cytochrome P450, family 3, subfamily A, polypeptide 7|cytochrome P450, subfamily IIIA, polypeptide 7|cytochrome P450-HFLA|flavoprotein-linked monooxygenase|microsomal monooxygenase|xenobiotic monooxygenase	7q22.1	7	NC_000007.14	99705037	99735200	minus	13				605340
9606	Homo sapiens	6241	0	live	RRM2	R2, RR2, RR2M	ribonucleotide reductase regulatory subunit M2	ribonucleoside-diphosphate reductase subunit M2|ribonucleotide reductase M2 polypeptide|ribonucleotide reductase small chain|ribonucleotide reductase small subunit	2p25.1	2	NC_000002.12	10122568	10131419	plus	10				180390
9606	Homo sapiens	1601	0	live	DAB2	DOC-2, DOC2	DAB adaptor protein 2	disabled homolog 2|DAB2, clathrin adaptor protein|Dab, mitogen-responsive phosphoprotein, homolog 2|adaptor molecule disabled-2|differentially expressed in ovarian carcinoma 2|differentially-expressed protein 2|disabled homolog 2, mitogen-responsive phosphoprotein	5p13.1	5	NC_000005.10	39371674	39425233	minus	15				601236
9606	Homo sapiens	831	0	live	CAST	BS-17, PLACK	calpastatin	calpastatin|calpain inhibitor|sperm BS-17 component	5q15	5	NC_000005.10	96662037	96774683	plus	35				114090
10090	Mus musculus	21944	0	live	Tnfsf12	Apo3l, Dr3l, Dr3lg, Tweak	tumor necrosis factor (ligand) superfamily, member 12	tumor necrosis factor ligand superfamily member 12|TNF-related weak inducer of apoptosis	11 B3	11	NC_000077.6	69686240	69696098	minus	7
9606	Homo sapiens	623	0	live	BDKRB1	B1BKR, B1R, BDKRB2, BKB1R, BKR1, BRADYB1	bradykinin receptor B1	B1 bradykinin receptor|BK-1 receptor|bradykinin B1 receptor|bradykinin receptor 1|bradykinin receptor B2	14q32.2	14	NC_000014.9	96256210	96264763	plus	3				600337
9606	Homo sapiens	5724	0	live	PTAFR	PAFR	platelet activating factor receptor	platelet-activating factor receptor|PAF-R	1p35.3	1	NC_000001.11	28147166	28193936	minus	4				173393
9606	Homo sapiens	4477	0	live	MSMB	HPC13, IGBF, MSP, MSPB, PN44, PRPS, PSP, PSP-94, PSP57, PSP94	microseminoprotein beta	beta-microseminoprotein|immunoglobulin binding factor|prostate secreted seminal plasma protein|prostate secretory protein of 94 amino acids|seminal plasma beta-inhibin	10q11.22	10	NC_000010.11	46033305	46046269	minus	4				157145
9606	Homo sapiens	5296	0	live	PIK3R2	MPPH, MPPH1, P85B, p85, p85-BETA	phosphoinositide-3-kinase regulatory subunit 2	phosphatidylinositol 3-kinase regulatory subunit beta|PI3-kinase subunit p85-beta|PI3K regulatory subunit beta|phosphatidylinositol 3-kinase 85 kDa regulatory subunit beta|phosphatidylinositol 3-kinase, regulatory subunit, polypeptide 2 (p85 beta)|phosphoinositide-3-kinase regulatory subunit beta|phosphoinositide-3-kinase, regulatory subunit 2 (beta)|ptdIns-3-kinase regulatory subunit p85-beta	19p13.11	19	NC_000019.10	18153178	18170533	plus	16				603157
9606	Homo sapiens	26580	0	live	BSCL2	GNG3LG, HMN5, PELD, SPG17	BSCL2 lipid droplet biogenesis associated, seipin	seipin|BSCL2, seipin lipid droplet biogenesis associated|Berardinelli-Seip congenital lipodystrophy 2 (seipin)|Bernardinelli-Seip congenital lipodystrophy type 2 protein	11q12.3	11	NC_000011.10	62690262	62709619	minus	13				606158
9606	Homo sapiens	57412	0	live	AS3MT	CYT19	arsenite methyltransferase	arsenite methyltransferase|S-adenosyl-L-methionine:arsenic(III) methyltransferase|S-adenosylmethionine:arsenic (III) methyltransferase|arsenic (+3 oxidation state) methyltransferase|methylarsonite methyltransferase|methyltransferase cyt19	10q24.32	10	NC_000010.11	102869453	102901899	plus	11				611806
9606	Homo sapiens	5104	0	live	SERPINA5	PAI-3, PAI3, PCI, PCI-B, PLANH3, PROCI	serpin family A member 5	plasma serine protease inhibitor|acrosomal serine protease inhibitor|plasminogen activator inhibitor III|plasminogen activator inhibitor-3|protein C inhibitor|serine (or cysteine) proteinase inhibitor, clade A (alpha-1 antiproteinase, antitrypsin), member 5|serpin peptidase inhibitor, clade A (alpha-1 antiproteinase, antitrypsin), member 5	14q32.13	14	NC_000014.9	94581369	94593120	plus	6				601841
9606	Homo sapiens	291	0	live	SLC25A4	AAC1, ANT, ANT 1, ANT1, MTDPS12, MTDPS12A, PEO2, PEO3, PEOA2, T1	solute carrier family 25 member 4	ADP/ATP translocase 1|ADP,ATP carrier protein 1|ADP,ATP carrier protein, heart/skeletal muscle|adenine nucleotide translocator 1 (skeletal muscle)|heart/skeletal muscle ATP/ADP translocator|solute carrier family 25 (mitochondrial carrier; adenine nucleotide translocator), member 4	4q35.1	4	NC_000004.12	185143263	185150384	plus	4				103220
9606	Homo sapiens	3360	0	live	HTR4	5-HT4, 5-HT4R	5-hydroxytryptamine receptor 4	5-hydroxytryptamine receptor 4|5-hydroxytryptamine (serotonin) receptor 4, G protein-coupled|5-hydroxytryptamine receptor 4 transcript variant b2|5-hydroxytryptamine receptor 4 transcript variant b3|cardiac 5-HT4 receptor	5q32	5	NC_000005.10	148451032	148654527	minus	12				602164
9606	Homo sapiens	1270	0	live	CNTF	HCNTF	ciliary neurotrophic factor	ciliary neurotrophic factor	11q12.1	11	NC_000011.10	58622673	58625733	plus	2				118945
9606	Homo sapiens	1366	0	live	CLDN7	CEPTRL2, CLDN-7, CPETRL2, Hs.84359, claudin-1	claudin 7	claudin-7|clostridium perfringens enterotoxin receptor-like 2|epididymis secretory sperm binding protein	17p13.1	17	NC_000017.11	7259903	7263193	minus	5				609131
9606	Homo sapiens	4760	0	live	NEUROD1	BETA2, BHF-1, MODY6, NEUROD, bHLHa3	neuronal differentiation 1	neurogenic differentiation factor 1|basic helix-loop-helix transcription factor|beta-cell E-box transactivator 2|class A basic helix-loop-helix protein 3|neurogenic helix-loop-helix protein NEUROD	2q31.3	2	NC_000002.12	181668295	181680665	minus	4				601724
9606	Homo sapiens	1454	0	live	CSNK1E	CKIe, CKIepsilon, HCKIE	casein kinase 1 epsilon	casein kinase I isoform epsilon	22q13.1	22	NC_000022.11	38290691	38318084	minus	12				600863
10116	Rattus norvegicus	29256	0	live	Oprl1	KOR-3, KOR3, LC132, MOR-C, OFQR, ORL1, Oprl, XOR1	opioid related nociceptin receptor 1	nociceptin receptor|ROR-C|kappa-type 3 opioid receptor|nociceptin receptor ORL1|opiate receptor-like 1|opioid receptor-like 1|orphanin FQ receptor|orphanin FQ receptor-a|orphanin FQ receptor-b|orphanin FQ receptor-e|peptide receptor|seven transmembrane G protein-coupled receptor	3q43	3	NC_005102.4	177223779	177231663	plus	8
9606	Homo sapiens	4758	0	live	NEU1	NANH, NEU, SIAL1	neuraminidase 1	sialidase-1|G9 sialidase|N-acetyl-alpha-neuraminidase 1|acetylneuraminyl hydrolase|exo-alpha-sialidase|lysosomal sialidase|sialidase 1 (lysosomal sialidase)	6p21.33	6	NC_000006.12	31859052	31862932	minus	6				608272
9606	Homo sapiens	717	0	live	C2	ARMD14, CO2	complement C2	complement C2|C3/C5 convertase|complement component 2|complement component C2	6p21.33	6	NC_000006.12	31897785	31945674	plus	20				613927
9606	Homo sapiens	3694	0	live	ITGB6	AI1H	integrin subunit beta 6	integrin beta-6|integrin, beta 6	2q24.2	2	NC_000002.12	160099666	160200313	minus	16				147558
9606	Homo sapiens	57192	0	live	MCOLN1	MG-2, ML1, ML4, MLIV, MST080, MSTP080, TRP-ML1, TRPM-L1, TRPML1	mucolipin 1	mucolipin-1|mucolipidin|mucolipidosis type IV protein|transient receptor potential channel mucolipin 1	19p13.2	19	NC_000019.10	7522610	7534009	plus	14				605248
9606	Homo sapiens	5094	0	live	PCBP2	HNRNPE2, HNRPE2, hnRNP-E2	poly(rC) binding protein 2	poly(rC)-binding protein 2|alpha-CP2|epididymis secretory sperm binding protein|heterogeneous nuclear ribonucleoprotein E2|heterogenous nuclear ribonucleoprotein E2|hnRNP E2	12q13.13	12	NC_000012.12	53452102	53481162	plus	15				601210
10116	Rattus norvegicus	24825	0	live	Tf	Tfn, Trf	transferrin	serotransferrin|beta-1 metal-binding globulin|liver regeneration-related protein LRRG03|siderophilin	8q32	8	NC_005107.4	111694570	111721275	minus	17
10090	Mus musculus	18817	0	live	Plk1	Plk, STPK13	polo like kinase 1	serine/threonine-protein kinase PLK1|PLK-1|serine/threonine-protein kinase 13	7 65.52 cM	7	NC_000073.6	122159435	122169884	plus	10
9606	Homo sapiens	6876	0	live	TAGLN	SM22, SM22-alpha, SMCC1, WS3-10, TAGLN	transgelin	transgelin|22 kDa actin-binding protein|epididymis secretory sperm binding protein|smooth muscle protein 22-alpha|transgelin variant 2	11q23.3	11	NC_000011.10	117199294	117207465	plus	5				600818
9606	Homo sapiens	805	0	live	CALM2	CALM, CALML2, CAM1, CAM3, CAMC, CAMII, CAMIII, LQT15, PHKD, PHKD2, caM	calmodulin 2	calmodulin-2|Calmodulin-1|Calmodulin-3|LP7057 protein|calmodulin 2 (phosphorylase kinase, delta)|phosphorylase kinase delta|phosphorylase kinase subunit delta|prepro-calmodulin 2	2p21	2	NC_000002.12	47160082	47176936	minus	8				114182
9606	Homo sapiens	4507	0	live	MTAP	BDMF, DMSFH, DMSMFH, HEL-249, LGMBF, MSAP, c86fus	methylthioadenosine phosphorylase	S-methyl-5'-thioadenosine phosphorylase|5'-methylthioadenosine phosphorylase|MTA phosphorylase|MTAPase|MeSAdo phosphorylase|epididymis luminal protein 249|epididymis secretory sperm binding protein	9p21.3	9	NC_000009.12	21802636	21865971	plus	8				156540
9606	Homo sapiens	3109	0	live	HLA-DMB	D6S221E, RING7	major histocompatibility complex, class II, DM beta	HLA class II histocompatibility antigen, DM beta chain|MHC class II HLA-DMB|MHC class II antigen DMB|MHC class II antigen HLA-DM beta chain|class II histocompatibility antigen, M beta chain|really interesting new gene 7 protein	6p21.32	6	NC_000006.12	32934629	32941070	minus	6				142856
9606	Homo sapiens	64714	0	live	PDIA2	PDA2, PDI, PDIP, PDIR	protein disulfide isomerase family A member 2	protein disulfide-isomerase A2|Rho GDP dissociation inhibitor gamma|pancreas-specific protein disulfide isomerase|pancreatic protein disulfide isomerase|protein disulfide isomerase, pancreatic|protein disulfide isomerase-associated 2	16p13.3	16	NC_000016.10	283137	287215	plus	11				608012
9606	Homo sapiens	3455	0	live	IFNAR2	IFN-R, IFN-alpha-REC, IFNABR, IFNARB, IMD45	interferon alpha and beta receptor subunit 2	interferon alpha/beta receptor 2|IFN-R-2|IFN-alpha/beta receptor 2|human interferon alpha/beta receptor|interferon (alpha, beta and omega) receptor 2|interferon alpha binding protein|interferon receptor|interferon-alpha/beta receptor beta chain|type I interferon receptor 2	21q22.11	21	NC_000021.9	33229895	33264513	plus	10				602376
9606	Homo sapiens	3945	0	live	LDHB	HEL-S-281, LDH-B, LDH-HD, TRG-5, LDHB	lactate dehydrogenase B	L-lactate dehydrogenase B chain|LDH heart subunit|epididymis secretory protein Li 281|lactate dehydrogenase H chain|renal carcinoma antigen NY-REN-46|testicular secretory protein Li 25	12p12.1	12	NC_000012.12	21635342	21657971	minus	8				150100
9606	Homo sapiens	4831	0	live	NME2	NDKB, NDPK-B, NDPKB, NM23-H2, NM23B, PUF	NME/NM23 nucleoside diphosphate kinase 2	nucleoside diphosphate kinase B|HEL-S-155an|NDP kinase B|c-myc purine-binding transcription factor PUF|c-myc transcription factor|epididymis secretory sperm binding protein Li 155an|histidine protein kinase NDKB|non-metastatic cells 2, protein (NM23) expressed in|non-metastatic cells 2, protein (NM23B) expressed in|nucleotide diphosphate kinase B	17q21.33	17	NC_000017.11	51165435	51171744	plus	7				156491
9606	Homo sapiens	2189	0	live	FANCG	FAG, XRCC9	FA complementation group G	Fanconi anemia group G protein|DNA repair protein XRCC9|Fanconi anemia complementation group G|X-ray repair complementing defective repair in Chinese hamster cells 9|X-ray repair, complementing defective, in Chinese hamster, 9|truncated Fanconi anemia group G protein	9p13.3	9	NC_000009.12	35073838	35080016	minus	14				602956
9606	Homo sapiens	11035	0	live	RIPK3	RIP3	receptor interacting serine/threonine kinase 3	receptor-interacting serine/threonine-protein kinase 3|RIP-3|RIP-like protein kinase 3|receptor interacting protein 3	14q12	14	NC_000014.9	24336021	24340036	minus	10				605817
9606	Homo sapiens	8260	0	live	NAA10	ARD1, ARD1A, ARD1P, DXS707, MCOPS1, NATD, OGDNS, TE2, hARD1	N(alpha)-acetyltransferase 10, NatA catalytic subunit	N-alpha-acetyltransferase 10|ARD1 homolog A, N-acetyltransferase|N-acetyltransferase ARD1, human homolog of|N-terminal acetyltransferase complex ARD1 subunit homolog A|natA catalytic subunit Naa10	Xq28	X	NC_000023.11	153929827	153935154	minus	8				300013
9606	Homo sapiens	9782	0	live	MATR3	ALS21, MPD2, VCPDM	matrin 3	matrin-3|vocal cord and pharyngeal weakness with distal myopathy	5q31.2	5	NC_000005.10	139273752	139331677	plus	19				164015
9606	Homo sapiens	11337	0	live	GABARAP	ATG8A-a, MM46, GABARAP	GABA type A receptor-associated protein	gamma-aminobutyric acid receptor-associated protein|GABA(A) receptor-associated protein|epididymis secretory sperm binding protein	17p13.1	17	NC_000017.11	7240419	7242434	minus	4				605125
9606	Homo sapiens	968	0	live	CD68	GP110, LAMP4, SCARD1	CD68 molecule	macrosialin|CD68 antigen|macrophage antigen CD68|scavenger receptor class D, member 1	17p13.1	17	NC_000017.11	7579487	7582111	plus	6				153634
9606	Homo sapiens	599	0	live	BCL2L2	BCL-W, BCL2-L-2, BCLW, PPP1R51	BCL2 like 2	bcl-2-like protein 2|apoptosis regulator BCL-W|protein phosphatase 1, regulatory subunit 51	14q11.2	14	NC_000014.9	23306762	23311759	plus	4				601931
10090	Mus musculus	15379	0	live	Onecut1	D9Ertd423e, HNF-6, Hfh12, Hnf6, Hnf6b, OC-1, Oc1	one cut domain, family member 1	hepatocyte nuclear factor 6|HNF-3/forkhead homolog 12|hepatic nuclear factor 6|one cut homeobox 1	9 41.93 cM	9	NC_000075.6	74861921	74889648	plus	2
9606	Homo sapiens	1973	0	live	EIF4A1	DDX2A, EIF-4A, EIF4A, eIF-4A-I, eIF4A-I	eukaryotic translation initiation factor 4A1	eukaryotic initiation factor 4A-I|ATP-dependent RNA helicase eIF4A-1|eukaryotic initiation factor 4AI|eukaryotic translation initiation factor 4A	17p13.1	17	NC_000017.11	7572706	7579006	plus	11				602641
9606	Homo sapiens	8751	0	live	ADAM15	MDC15	ADAM metallopeptidase domain 15	disintegrin and metalloproteinase domain-containing protein 15|MDC-15|a disintegrin and metalloproteinase domain 15 (metargidin)|metalloprotease RGD disintegrin protein|metalloproteinase-like, disintegrin-like, and cysteine-rich protein 15	1q21.3	1	NC_000001.11	155051272	155062776	plus	24				605548
9606	Homo sapiens	10653	0	live	SPINT2	DIAR3, HAI-2, HAI2, Kop, PB	serine peptidase inhibitor, Kunitz type 2	kunitz-type protease inhibitor 2|hepatocyte growth factor activator inhibitor type 2|serine protease inhibitor, Kunitz type, 2|testicular tissue protein Li 183	19q13.2	19	NC_000019.10	38264458	38292614	plus	7				605124
10090	Mus musculus	18389	0	live	Oprl1	KOR-3, KOR3, LC132, MOR-C, NOP, ORGC, ORL1, Oprl, XOR1, morc	opioid receptor-like 1	nociceptin receptor|K3 opiate receptor|N/OFQ receptor|kappa-type 3 opioid receptor|nociceptin/ orphaninFQ receptor	2 103.74 cM	2	NC_000068.7	181714984	181720985	plus	7
9606	Homo sapiens	10401	0	live	PIAS3	ZMIZ5	protein inhibitor of activated STAT 3	E3 SUMO-protein ligase PIAS3|E3 SUMO-protein transferase PIAS3|protein inhibitor of activated STAT protein 3|zinc finger, MIZ-type containing 5	1q21.1	1	NC_000001.11	145848522	145859081	minus	14				605987
9606	Homo sapiens	10016	0	live	PDCD6	ALG-2, ALG2, PEF1B	programmed cell death 6	programmed cell death protein 6|apoptosis-linked gene 2 protein|apoptosis-linked gene 2 protein homolog|probable calcium-binding protein ALG-2	5p15.33	5	NC_000005.10	271621	314974	plus	7				601057
9606	Homo sapiens	3316	0	live	HSPB2	HSP27, Hs.78846, LOH11CR1K, MKBP	heat shock protein family B (small) member 2	heat shock protein beta-2|DMPK-binding protein|heat shock 27kDa protein 2|heat-shock protein beta-2	11q23.1	11	NC_000011.10	111912736	111914093	plus	2				602179
9606	Homo sapiens	3295	0	live	HSD17B4	DBP, MFE-2, MPF-2, PRLTS1, SDR8C1	hydroxysteroid 17-beta dehydrogenase 4	peroxisomal multifunctional enzyme type 2|17-beta-HSD 4|17-beta-HSD IV|17-beta-hydroxysteroid dehydrogenase 4|17beta-estradiol dehydrogenase type IV|3-alpha,7-alpha,12-alpha-trihydroxy-5-beta-cholest-24-enoyl-CoA hydratase|D-3-hydroxyacyl-CoA dehydratase|D-bifunctional protein, peroxisomal|beta-hydroxyacyl dehydrogenase|beta-keto-reductase|epididymis secretory sperm binding protein|hydroxysteroid…	5q23.1	5	NC_000005.10	119452443	119542335	plus	25				601860
9606	Homo sapiens	23765	0	live	IL17RA	CANDF5, CD217, CDw217, IL-17RA, IL17R, IMD51, hIL-17R	interleukin 17 receptor A	interleukin-17 receptor A|IL-17 receptor A	22q11.1	22	NC_000022.11	17084959	17115694	plus	13				605461
9606	Homo sapiens	933	0	live	CD22	SIGLEC-2, SIGLEC2	CD22 molecule	B-cell receptor CD22|B-lymphocyte cell adhesion molecule|BL-CAM|CD22 antigen|T-cell surface antigen Leu-14|sialic acid-binding Ig-like lectin 2	19q13.12	19	NC_000019.10	35329166	35347361	plus	14				107266
9606	Homo sapiens	1442	0	live	CSH1	CS-1, CSA, CSMT, GHB3, PL, hCS-1, hCS-A	chorionic somatomammotropin hormone 1	chorionic somatomammotropin hormone 1|Chorionic somatomammotropin hormone 2|choriomammotropin|chorionic somatomammotropin A|chorionic somatomammotropin-1|growth hormone B3|placental lactogen	17q23.3	17	NC_000017.11	63894908	63896661	minus	5				150200
9606	Homo sapiens	2523	0	live	FUT1	H, HH, HSC	fucosyltransferase 1 (H blood group)	galactoside 2-alpha-L-fucosyltransferase 1|GDP-L-fucose:beta-D-galactoside 2-alpha-L-fucosyltransferase 1|H glycosyltransferase|H glycosytransferase|alpha(1,2) fucosyltransferase 1|alpha(1,2)FT 1|blood group H alpha 2-fucosyltransferase|galactoside 2-alpha-L-fucosyltransferase|nonfunctional fucosyltransferase 1|truncated FUT1|truncated alpha(1,2)fucosyltransferase|truncated fucosyltransferase 1	19q13.33	19	NC_000019.10	48748011	48755390	minus	5				211100
9606	Homo sapiens	6638	0	live	SNRPN	HCERN3, PWCR, RT-LI, SM-D, SMN, SNRNP-N, SNURF-SNRPN, sm-N	small nuclear ribonucleoprotein polypeptide N	small nuclear ribonucleoprotein-associated protein N|SM protein N|sm protein D|tissue-specific splicing protein	15q11.2	15	NC_000015.10	24823608	24978723	plus	20				182279
9606	Homo sapiens	112398	0	live	EGLN2	EIT-6, EIT6, HIF-PH1, HIFPH1, HPH-1, HPH-3, PHD1	egl-9 family hypoxia inducible factor 2	egl nine homolog 2|HIF-prolyl hydroxylase 1|estrogen-induced tag 6|hypoxia-inducible factor prolyl hydroxylase 1|prolyl hydroxylase domain-containing protein 1	19q13.2	19	NC_000019.10	40799143	40808441	plus	7				606424
9606	Homo sapiens	5500	0	live	PPP1CB	HEL-S-80p, NSLH2, PP-1B, PP1B, PP1beta, PPP1CD	protein phosphatase 1 catalytic subunit beta	serine/threonine-protein phosphatase PP1-beta catalytic subunit|epididymis secretory sperm binding protein Li 80p|protein phosphatase 1, catalytic subunit, beta isoform|protein phosphatase 1, catalytic subunit, beta isozyme|protein phosphatase 1, catalytic subunit, delta isoform|protein phosphatase 1-beta|protein phosphatase 1-delta	2p23.2	2	NC_000002.12	28751748	28802940	plus	9				600590
9606	Homo sapiens	440	0	live	ASNS	ASNSD, TS11	asparagine synthetase (glutamine-hydrolyzing)	asparagine synthetase [glutamine-hydrolyzing]|TS11 cell cycle control protein|glutamine-dependent asparagine synthetase	7q21.3	7	NC_000007.14	97852117	97928562	minus	16				108370
10090	Mus musculus	15436	0	live	Hoxd4	6030436D05Rik, Hox-4.2, Hox-5.1	homeobox D4	homeobox protein Hox-D4|homeo box D4|homeobox protein Hox-4.2|homeobox protein Hox-5.1	2 44.13 cM	2	NC_000068.7	74721978	74729160	plus	6
9606	Homo sapiens	5715	0	live	PSMD9	Rpn4, p27	proteasome 26S subunit, non-ATPase 9	26S proteasome non-ATPase regulatory subunit 9|26S proteasome regulatory subunit p27|homolog of rat Bridge 1|proteasome (prosome, macropain) 26S subunit, non-ATPase, 9|proteasome 26S non-ATPase regulatory subunit 9	12q24.31	12	NC_000012.12	121888731	121917865	plus	6				603146
9606	Homo sapiens	571	0	live	BACH1	BACH-1, BTBD24	BTB domain and CNC homolog 1	transcription regulator protein BACH1|BTB and CNC homology 1, basic leucine zipper transcription factor 1|basic region leucine zipper transcriptional regulator BACH1	21q21.3	21	NC_000021.9	29298795	29361896	plus	11				602751
559292	Saccharomyces cerevisiae S288C	852839	0	live	DST1	YGL043W, PPR2	Dst1p	Dst1p		VII	NC_001139.9	417483	418412	plus	1
559292	Saccharomyces cerevisiae S288C	852042	0	live	NPL3	YDR432W, MTR13, MTS1, NAB1, NOP3	mRNA-binding protein NPL3	mRNA-binding protein NPL3		IV	NC_001136.10	1328783	1330027	plus	1
9606	Homo sapiens	3108	0	live	HLA-DMA	D6S222E, DMA, HLADM, RING6	major histocompatibility complex, class II, DM alpha	HLA class II histocompatibility antigen, DM alpha chain|MHC class II antigen DMA|class II histocompatibility antigen, M alpha chain|really interesting new gene 6 protein	6p21.32	6	NC_000006.12	32948614	32953122	minus	5				142855
9606	Homo sapiens	6818	0	live	SULT1A3	HAST, HAST3, M-PST, ST1A3, ST1A3/ST1A4, ST1A4, ST1A5, STM, TL-PST	sulfotransferase family 1A member 3	sulfotransferase 1A3|Sulfotransferase 1A4|aryl sulfotransferase 1A3/1A4|catecholamine-sulfating phenol sulfotransferase|dopamine-specific sulfotransferase|monoamine-sulfating phenosulfotransferase|phenol sulfotransferase 1A5|placental estrogen sulfotransferase|sulfokinase|sulfotransferase family, cytosolic, 1A, phenol-preferring, member 3|thermolabile (monoamine, M form) phenol sulfotransferase	16p11.2	16	NC_000016.10	30199228	30204329	plus	8				600641
9606	Homo sapiens	7919	0	live	DDX39B	BAT1, D6S81E, UAP56	DExD-box helicase 39B	spliceosome RNA helicase DDX39B|56 kDa U2AF65-associated protein|ATP-dependent RNA helicase p47|DEAD (Asp-Glu-Ala-Asp) box polypeptide 39B|DEAD-box helicase 39B|HLA-B-associated transcript 1 protein|nuclear RNA helicase (DEAD family)|spliceosome RNA helicase BAT1	6p21.33	6	NC_000006.12	31530219	31542475	minus	11				142560
9606	Homo sapiens	6135	0	live	RPL11	DBA7, GIG34, L11, uL5	ribosomal protein L11	60S ribosomal protein L11|CLL-associated antigen KW-12|cell growth-inhibiting protein 34|large ribosomal subunit protein uL5	1p36.11	1	NC_000001.11	23691779	23696835	plus	6				604175
9606	Homo sapiens	7148	0	live	TNXB	EDS3, EDSCLL, EDSCLL1, HXBL, TENX, TN-X, TNX1, TNXB2, TNXBS, VUR8, XB, XBS, TNXB	tenascin XB	tenascin-X|growth-inhibiting protein 45|hexabrachion-like protein|tenascin XB1|tenascin XB2	6p21.33-p21.32	6	NC_000006.12	32041155	32109374	minus	44				600985
10090	Mus musculus	14229	0	live	Fkbp5	D17Ertd592e, Dit1, FKBP-5, FKBP51	FK506 binding protein 5	peptidyl-prolyl cis-trans isomerase FKBP5|51 kDa FK506-binding protein|51 kDa FKBP|PPIase FKBP5|rotamase	17 14.66 cM	17	NC_000083.6	28398753	28486149	minus	11
9606	Homo sapiens	5602	0	live	MAPK10	JNK3, JNK3A, PRKM10, SAPK1b, p493F12, p54bSAPK	mitogen-activated protein kinase 10	mitogen-activated protein kinase 10|JNK3 alpha protein kinase|MAP kinase 10|MAP kinase p49 3F12|c-Jun N-terminal kinase 3|stress activated protein kinase beta|stress-activated protein kinase 1b|stress-activated protein kinase JNK3	4q21.3	4	NC_000004.12	86012296	86594625	minus	27				602897
9606	Homo sapiens	6605	0	live	SMARCE1	BAF57, CSS5	SWI/SNF related, matrix associated, actin dependent regulator of chromatin, subfamily e, member 1	SWI/SNF-related matrix-associated actin-dependent regulator of chromatin subfamily E member 1|BRG1-associated factor 57|SWI/SNF-related matrix-associated actin-dependent regulator of chromatin e1|chromatin remodeling complex BRG1-associated factor 57	17q21.2	17	NC_000017.11	40627720	40647851	minus	11				603111
9606	Homo sapiens	7163	0	live	TPD52	D52, N8L, PC-1, PrLZ, hD52	tumor protein D52	tumor protein D52|prostate and colon associated protein|prostate leucine zipper|protein N8	8q21.13	8	NC_000008.11	80034868	80171659	minus	12				604068
9606	Homo sapiens	5553	0	live	PRG2	BMPG, MBP, MBP1, proMBP	proteoglycan 2, pro eosinophil major basic protein	bone marrow proteoglycan|eosinophil granule major basic protein|eosinophil major basic protein|natural killer cell activator|proteoglycan 2 preproprotein|proteoglycan 2, bone marrow (natural killer cell activator, eosinophil granule major basic protein)	11q12.1	11	NC_000011.10	57386787	57390657	minus	6				605601
9606	Homo sapiens	10454	0	live	TAB1	3'-Tab1, MAP3K7IP1	TGF-beta activated kinase 1 (MAP3K7) binding protein 1	TGF-beta-activated kinase 1 and MAP3K7-binding protein 1|TAK1-binding protein 1|mitogen-activated protein kinase kinase kinase 7-interacting protein 1|transforming growth factor beta-activated kinase-binding protein 1	22q13.1	22	NC_000022.11	39399754	39437127	plus	12				602615
9606	Homo sapiens	4835	0	live	NQO2	DHQV, DIA6, NMOR2, QR2	N-ribosyldihydronicotinamide:quinone reductase 2	ribosyldihydronicotinamide dehydrogenase [quinone]|NAD(P)H dehydrogenase, quinone 2|NAD(P)H menadione oxidoreductase-1, dioxin-inducible-2|NAD(P)H quinone dehydrogenase 2|NRH:quinone oxidoreductase 2|quinone reductase 2|ribosyldihydronicotinamide dehydrogenase	6p25.2	6	NC_000006.12	2999816	3019876	plus	11				160998
9606	Homo sapiens	1822	0	live	ATN1	B37, D12S755E, DRPLA, HRS, NOD	atrophin 1	atrophin-1|dentatorubral-pallidoluysian atrophy protein	12p13.31	12	NC_000012.12	6924463	6942321	plus	11				607462
9606	Homo sapiens	593	0	live	BCKDHA	BCKDE1A, MSU, MSUD1, OVD1A	branched chain keto acid dehydrogenase E1, alpha polypeptide	2-oxoisovalerate dehydrogenase subunit alpha, mitochondrial|2-oxoisovalerate dehydrogenase (lipoamide)|BCKDH E1-alpha|branched chain keto acid dehydrogenase E1 alpha protein|branched-chain alpha-keto acid dehydrogenase E1 component alpha chain	19q13.2	19	NC_000019.10	41397789	41425005	plus	9				608348
9606	Homo sapiens	6406	0	live	SEMG1	CT103, SEMG, SGI, dJ172H20.2	semenogelin 1	semenogelin-1|SgI-29|cancer/testis antigen 103|semen coagulating protein|semenogelin I	20q13.12	20	NC_000020.11	45206964	45209773	plus	3				182140
9606	Homo sapiens	1104	0	live	RCC1	CHC1-I, SNHG3-RCC1, RCC1	regulator of chromosome condensation 1	regulator of chromosome condensation|SNHG3-RCC1 readthrough|cell cycle regulatory protein|guanine nucleotide-releasing protein	1p35.3	1	NC_000001.11	28505943	28539196	plus	15				179710
9606	Homo sapiens	23095	0	live	KIF1B	CMT2, CMT2A, CMT2A1, HMSNII, KLP, NBLST1	kinesin family member 1B	kinesin-like protein KIF1B|kinesin superfamily protein KIF1B	1p36.22	1	NC_000001.11	10210706	10381603	plus	48				605995
10090	Mus musculus	26434	0	live	Prnd	AI450264, Dpl, PrPLP, doppel	prion like protein doppel	prion-like protein doppel|doppelganger|prion protein dublet|prion protein-like protein	2 64.07 cM	2	NC_000068.7	131950861	131956131	plus	4
9606	Homo sapiens	3336	0	live	HSPE1	CPN10, EPF, GROES, HSP10	heat shock protein family E (Hsp10) member 1	10 kDa heat shock protein, mitochondrial|10 kDa chaperonin|chaperonin 10|early-pregnancy factor|epididymis secretory sperm binding protein|heat shock 10kD protein 1 (chaperonin 10)|heat shock 10kDa protein 1	2q33.1	2	NC_000002.12	197499997	197503463	plus	4				600141
9606	Homo sapiens	5267	0	live	SERPINA4	KAL, KLST, KST, PI-4, PI4, kallistatin	serpin family A member 4	kallistatin|kallikrein inhibitor|peptidase inhibitor 4|protease inhibitor 4 (kallistatin)|serine (or cysteine) proteinase inhibitor, clade A (alpha-1 antiproteinase, antitrypsin), member 4|serpin A4|serpin peptidase inhibitor, clade A (alpha-1 antiproteinase, antitrypsin), member 4|sserpin family A member 4|testicular secretory protein Li 22	14q32.13	14	NC_000014.9	94561420	94569913	plus	5				147935
9606	Homo sapiens	220	0	live	ALDH1A3	ALDH1A6, ALDH6, MCOP8, RALDH3	aldehyde dehydrogenase 1 family member A3	aldehyde dehydrogenase family 1 member A3|acetaldehyde dehydrogenase 6|aldehyde dehydrogenase 6|retinaldehyde dehydrogenase 3	15q26.3	15	NC_000015.10	100879692	100916626	plus	13				600463
9606	Homo sapiens	2812	0	live	GP1BB	BDPLT1, BS, CD42C, GPIBB, GPIbbeta	glycoprotein Ib platelet subunit beta	platelet glycoprotein Ib beta chain|GP-Ib beta|antigen CD42b-beta|glycoprotein Ib (platelet), beta polypeptide|glycoprotein Ib platelet beta subunit|nuclear localization signal deleted in velocardiofacial syndrome|platelet membrane glycoprotein Ib beta|truncated platelet membrane glycoprotein Ib beta	22q11.21	22	NC_000022.11	19723543	19724774	plus	2				138720
9606	Homo sapiens	55851	0	live	PSENEN	ACNINV2, MDS033, MSTP064, PEN-2, PEN2	presenilin enhancer, gamma-secretase subunit	gamma-secretase subunit PEN-2|hematopoietic stem/progenitor cells protein MDS033|presenilin enhancer 2 homolog	19q13.12	19	NC_000019.10	35745577	35747519	plus	4				607632
9606	Homo sapiens	5446	0	live	PON3		paraoxonase 3	serum paraoxonase/lactonase 3|arylesterase 3|paraoxanase-3	7q21.3	7	NC_000007.14	95359872	95396375	minus	9				602720
9606	Homo sapiens	10699	0	live	CORIN	ATC2, CRN, Lrp4, PEE5, TMPRSS10	corin, serine peptidase	atrial natriuretic peptide-converting enzyme|heart-specific serine proteinase ATC2|pro-ANP-convertase|pro-ANP-converting enzyme|transmembrane protease serine 10	4p12	4	NC_000004.12	47593998	47838106	minus	22				605236
9606	Homo sapiens	54984	0	live	PINX1	Gno1, LPTL, LPTS, Pxr1	PIN2 (TERF1) interacting telomerase inhibitor 1	PIN2/TERF1-interacting telomerase inhibitor 1|67-11-3 protein|PIN2-interacting protein 1|TRF1-interacting protein 1|hepatocellular carcinoma-related putative tumor suppressor|liver-related putative tumor suppressor|pin2-interacting protein X1|protein 67-11-3	8p23.1	8	NC_000008.11	10764961	10839899	minus	7				606505
9606	Homo sapiens	79840	0	live	NHEJ1	XLF	non-homologous end joining factor 1	non-homologous end-joining factor 1|XRCC4-like factor|nonhomologous end-joining factor 1|protein cernunnos	2q35	2	NC_000002.12	219075324	219160865	minus	8				611290
9606	Homo sapiens	9294	0	live	S1PR2	AGR16, DFNB68, EDG-5, EDG5, Gpcr13, H218, LPB2, S1P2	sphingosine-1-phosphate receptor 2	sphingosine 1-phosphate receptor 2|CTD-2369P2.2|S1P receptor 2|S1P receptor EDG5|S1P receptor Edg-5|deafness, autosomal recessive 68|endothelial differentiation G-protein coupled receptor 5|endothelial differentiation, sphingolipid G-protein-coupled receptor, 5|sphingosine 1-phosphate receptor Edg-5	19p13.2	19	NC_000019.10	10221433	10231272	minus	2				605111
9606	Homo sapiens	51750	0	live	RTEL1	C20orf41, DKCA4, DKCB5, NHL, PFBMFT3, RTEL	regulator of telomere elongation helicase 1	regulator of telomere elongation helicase 1|regulator of telomere length	20q13.33	20	NC_000020.11	63657810	63696253	plus	35				608833
9606	Homo sapiens	4987	0	live	OPRL1	KOR-3, NOCIR, NOP, NOPr, OOR, ORL1	opioid related nociceptin receptor 1	nociceptin receptor|kappa-type 3 opioid receptor|kappa3-related opioid receptor|nociceptin/orphanin FQ receptor|opiate receptor-like 1|orphanin FQ receptor	20q13.33	20	NC_000020.11	64080082	64100643	plus	8				602548
9606	Homo sapiens	6300	0	live	MAPK12	ERK-6, ERK3, ERK6, MAPK 12, P38GAMMA, PRKM12, SAPK-3, SAPK3	mitogen-activated protein kinase 12	mitogen-activated protein kinase 12|MAP kinase 12|MAP kinase p38 gamma|extracellular signal-regulated kinase 6|mitogen-activated protein kinase 3|mitogen-activated protein kinase p38 gamma|stress-activated protein kinase 3	22q13.33	22	NC_000022.11	50252901	50261810	minus	12				602399
9606	Homo sapiens	9400	0	live	RECQL5	RECQ5	RecQ like helicase 5	ATP-dependent DNA helicase Q5|DNA helicase, RecQ-like type 5|RecQ helicase-like 5|RecQ protein-like 5	17q25.1	17	NC_000017.11	75626845	75667202	minus	25				603781
9606	Homo sapiens	334	0	live	APLP2	APLP-2, APPH, APPL2, CDEBP	amyloid beta precursor like protein 2	amyloid-like protein 2|CDEI box-binding protein|amyloid beta (A4) precursor-like protein 2|amyloid precursor protein homolog HSD-2|testicular tissue protein Li 23	11q24.3	11	NC_000011.10	130069821	130144811	plus	19				104776
9606	Homo sapiens	10058	0	live	ABCB6	ABC, LAN, MTABC3, PRP, umat	ATP binding cassette subfamily B member 6 (Langereis blood group)	ATP-binding cassette sub-family B member 6, mitochondrial|ATP-binding cassette half-transporter|ATP-binding cassette sub-family B member 6|ATP-binding cassette, sub-family B (MDR/TAP), member 6 (Langereis blood group)|P-glycoprotein-related protein|mitochondrial ABC transporter 3|mt-ABC transporter 3|ubiquitously-expressed mammalian ABC half transporter	2q35	2	NC_000002.12	219209766	219219017	minus	19				605452
10090	Mus musculus	12335	0	live	Capn3	AI323605, Capa-3, Capa3, Lp82, p94	calpain 3	calpain-3|CANP 3|calcium-activated neutral proteinase 3|calpain L3|calpain p94|muscle-specific calcium-activated neutral protease 3|skeletal muscle specific calpain p94	2 60.31 cM	2	NC_000068.7	120463593	120504919	plus	25
9606	Homo sapiens	735	0	live	C9	ARMD15D, C9	complement C9	complement component C9|complement component 9	5p13.1	5	NC_000005.10	39284144	39364560	minus	11				120940
9606	Homo sapiens	6102	0	live	RP2	DELXp11.3, NM23-H10, NME10, TBCCD2, XRP2	RP2 activator of ARL3 GTPase	protein XRP2|RP2, ARL3 GTPase activating protein|retinitis pigmentosa 2 (X-linked recessive)	Xp11.3	X	NC_000023.11	46836912	46882358	plus	5				300757
9606	Homo sapiens	10346	0	live	TRIM22	GPSTAF50, RNF94, STAF50	tripartite motif containing 22	E3 ubiquitin-protein ligase TRIM22|50 kDa-stimulated trans-acting factor|RING finger protein 94|RING-type E3 ubiquitin transferase TRIM22|staf-50|stimulated trans-acting factor (50 kDa)|tripartite binding motif 22|tripartite motif protein TRIM22|tripartite motif-containing protein 22	11p15.4	11	NC_000011.10	5689587	5710863	plus	8				606559
10090	Mus musculus	22064	0	live	Trpc2	3010009O07Rik, AI115608, TRPC2a, TRPC2b, Trrp2, mTrp2, smTRPC2, trp2	transient receptor potential cation channel, subfamily C, member 2	short transient receptor potential channel 2|transient receptor potential 2-like protein	7 54.71 cM	7	NC_000073.6	102083116	102096864	plus	13
9606	Homo sapiens	8936	0	live	WASF1	SCAR1, WAVE, WAVE1	WASP family member 1	wiskott-Aldrich syndrome protein family member 1|WAS protein family member 1|WASP family protein member 1|homology of dictyostelium scar 1|protein WAVE-1|verprolin homology domain-containing protein 1	6q21	6	NC_000006.12	110099819	110180004	minus	11				605035
9606	Homo sapiens	64699	0	live	TMPRSS3	DFNB10, DFNB8, ECHOS1, TADG12	transmembrane serine protease 3	transmembrane protease serine 3|serine protease TADG-12|transmembrane protease, serine 3|tumor-associated differentially-expressed gene 12 protein	21q22.3	21	NC_000021.9	42371887	42396846	minus	13				605511
9606	Homo sapiens	5538	0	live	PPT1	CLN1, INCL, PPT	palmitoyl-protein thioesterase 1	palmitoyl-protein thioesterase 1|ceroid-palmitoyl-palmitoyl-protein thioesterase 1|palmitoyl-protein hydrolase 1	1p34.2	1	NC_000001.11	40072706	40097470	minus	9				600722
9606	Homo sapiens	112597	0	live	CYTOR	C2orf59, LINC00152, NCRNA00152	cytoskeleton regulator RNA	long intergenic non-protein coding RNA 152	2p11.2	2	NC_000002.12	87455427	87521518	plus	7
9606	Homo sapiens	5682	0	live	PSMA1	HC2, HEL-S-275, NU, PROS30	proteasome subunit alpha 1	proteasome subunit alpha type-1|30 kDa prosomal protein|PROS-30|epididymis secretory protein Li 275|macropain subunit C2|macropain subunit nu|multicatalytic endopeptidase complex subunit C2|proteasome (prosome, macropain) subunit, alpha type, 1|proteasome component C2|proteasome nu chain|proteasome subunit nu|proteasome subunit, alpha-type, 1|protein P30-33K|testicular tissue protein Li 150	11p15.2	11	NC_000011.10	14504876	14643634	minus	12				602854
10090	Mus musculus	19058	0	live	Ppp3r1	CaNB1, Cnb1, MCIP1	protein phosphatase 3, regulatory subunit B, alpha isoform (calcineurin B, type I)	calcineurin subunit B type 1|PP2B beta 1|protein phosphatase 2B regulatory subunit 1|protein phosphatase 3 regulatory subunit B alpha	11 A2	11	NC_000077.6	17159298	17200380	plus	6
9606	Homo sapiens	57491	0	live	AHRR	AHH, AHHR, bHLHe77	aryl-hydrocarbon receptor repressor	aryl hydrocarbon receptor repressor|ahR repressor|aryl hydrocarbon hydroxylase regulator|class E basic helix-loop-helix protein 77|dioxin receptor repressor	5p15.33	5	NC_000005.10	304176	438291	plus	12				606517
10090	Mus musculus	64704	0	live	Htra2	AI481710, Omi, Prss25, mnd2	HtrA serine peptidase 2	serine protease HTRA2, mitochondrial|high temperature requirement protein A2|motor neuron degeneration 2|omi stress-regulated endoprotease|protease, serine, 25|serine protease 25|serine protease OMI|serine proteinase OMI	6 35.94 cM	6	NC_000072.6	83051266	83054571	minus	8
9606	Homo sapiens	28951	0	live	TRIB2	C5FW, GS3955, TRB2	tribbles pseudokinase 2	tribbles homolog 2	2p24.3	2	NC_000002.12	12716872	12742734	plus	3				609462
9606	Homo sapiens	7084	0	live	TK2	MTDPS2, MTTK, PEOB3, SCA31	thymidine kinase 2	thymidine kinase 2, mitochondrial|thymidine kinase 2|mitochondrial thymidine kinase|mt-TK	16q21	16	NC_000016.10	66508003	66550412	minus	12				188250
9606	Homo sapiens	9939	0	live	RBM8A	BOV-1A, BOV-1B, BOV-1C, C1DELq21.1, DEL1q21.1, MDS014, RBM8, RBM8B, TAR, Y14, ZNRP, ZRNP1	RNA binding motif protein 8A	RNA-binding protein 8A|BOV-1|RNA binding motif protein 8B|RNA-binding protein Y14|binder of OVCA1-1|ribonucleoprotein RBM8|ribonucleoprotein RBM8A	1q21.1	1	NC_000001.11	145921556	145927536	minus	6				605313
9606	Homo sapiens	7707	0	live	ZNF148	BERF-1, BFCOL1, GDACCF, HT-BETA, ZBP-89, ZFP148, pHZ-52	zinc finger protein 148	zinc finger protein 148|CACCC box-binding protein|CLL-associated antigen KW-10|transcription factor ZBP-89|zinc finger DNA-binding protein 89	3q21.2	3	NC_000003.12	125225669	125375354	minus	14				601897
9606	Homo sapiens	79626	0	live	TNFAIP8L2	TIPE2	TNF alpha induced protein 8 like 2	tumor necrosis factor alpha-induced protein 8-like protein 2|TNF alpha-induced protein 8-like protein 2|TNFAIP8-like protein 2|inflammation factor 20|inflammation factor protein 20|tumor necrosis factor, alpha induced protein 8 like 2|tumor necrosis factor, alpha-induced protein 8-like protein 2	1q21.3	1	NC_000001.11	151156629	151159749	plus	2				612112
9606	Homo sapiens	10908	0	live	PNPLA6	BNHS, LNMS, NTE, NTEMND, OMCS, SPG39, iPLA2delta, sws	patatin like phospholipase domain containing 6	neuropathy target esterase|patatin-like phospholipase domain-containing protein 6	19p13.2	19	NC_000019.10	7534152	7561767	plus	37				603197
9606	Homo sapiens	95	0	live	ACY1	ACY-1D, HEL-S-5, ACY1	aminoacylase 1	aminoacylase-1|N-acyl-L-amino-acid amidohydrolase|acylase|epididymis secretory protein Li 5	3p21.2	3	NC_000003.12	51983284	51989202	plus	15				104620
9606	Homo sapiens	116844	0	live	LRG1	HMFT1766, LRG	leucine rich alpha-2-glycoprotein 1	leucine-rich alpha-2-glycoprotein|1300008B03Rik|2310031E04Rik|leucine rich alpha 2 glycoprotein	19p13.3	19	NC_000019.10	4537215	4540024	minus	2				611289
9606	Homo sapiens	26523	0	live	2001-08-01	EIF2C, EIF2C1, GERP95, Q99, hAgo1	argonaute RISC component 1	protein argonaute-1|Golgi Endoplasmic Reticulum protein 95 kDa|argonaute 1, RISC catalytic component|argonaute RISC catalytic component 1|argonaute1|eIF-2C 1|eIF2C 1|eukaryotic translation initiation factor 2C, 1|putative RNA-binding protein Q99	1p34.3	1	NC_000001.11	35869808	35929610	plus	20				606228
9606	Homo sapiens	2760	0	live	GM2A	GM2-AP, SAP-3	GM2 ganglioside activator	ganglioside GM2 activator|cerebroside sulfate activator protein|shingolipid activator protein 3|sphingolipid activator protein 3	5q33.1	5	NC_000005.10	151253052	151270394	plus	4				613109
9606	Homo sapiens	5959	0	live	RDH5	9cRDH, HSD17B9, RDH1, SDR9C5	retinol dehydrogenase 5	11-cis retinol dehydrogenase|11-cis RDH|11-cis RoDH|9-cis retinol dehydrogenase|9-cis-retinol specific dehydrogenase|retinol dehydrogenase 1|retinol dehydrogenase 5 (11-cis and 9-cis)|retinol dehydrogenase 5 (11-cis/9-cis)|short chain dehydrogenase/reductase family 9C member 5	12q13.2	12	NC_000012.12	55720367	55724742	plus	5				601617
9606	Homo sapiens	761	0	live	CA3	CAIII, Car3	carbonic anhydrase 3	carbonic anhydrase 3|CA-III|HEL-S-167mP|carbonate dehydratase III|carbonic anhydrase III, muscle specific|carbonic anhydrase IIII|epididymis secretory sperm binding protein Li 167mP	8q21.2	8	NC_000008.11	85438827	85449040	plus	7				114750
511145	Escherichia coli str. K-12 substr. MG1655	948235	0	live	bglG	b3723, ECK3716, bglC	transcriptional antiterminator BglG	transcriptional antiterminator BglG			NC_000913.3	3905731	3906567	minus	0
9606	Homo sapiens	8190	0	live	MIA	CD-RAP	MIA SH3 domain containing	melanoma-derived growth regulatory protein|melanoma inhibitory activity	19q13.2	19	NC_000019.10	40775177	40777493	plus	5				601340
9606	Homo sapiens	53345	0	live	TM6SF2		transmembrane 6 superfamily member 2	transmembrane 6 superfamily member 2	19p13.11	19	NC_000019.10	19264365	19273265	minus	10				606563
9606	Homo sapiens	5685	0	live	PSMA4	HC9, HsT17706, PSC9	proteasome subunit alpha 4	proteasome subunit alpha type-4|macropain subunit C9|multicatalytic endopeptidase complex subunit C9|proteasome (prosome, macropain) subunit, alpha type, 4|proteasome component C9|proteasome subunit HC9|proteasome subunit L	15q25.1	15	NC_000015.10	78540405	78549262	plus	10				176846
9606	Homo sapiens	64170	0	live	CARD9	CANDF2, hCARD9	caspase recruitment domain family member 9	caspase recruitment domain-containing protein 9	9q34.3	9	NC_000009.12	136363956	136373681	minus	13				607212
9606	Homo sapiens	5824	0	live	PEX19	D1S2223E, HK33, PBD12A, PMP1, PMPI, PXF, PXMP1	peroxisomal biogenesis factor 19	peroxisomal biogenesis factor 19|33 kDa housekeeping protein|housekeeping gene, 33kD|peroxin-19|peroxisomal farnesylated protein	1q23.2	1	NC_000001.11	160276809	160285151	minus	8				600279
9606	Homo sapiens	3588	0	live	IL10RB	CDW210B, CRF2-4, CRFB4, D21S58, D21S66, IL-10R2	interleukin 10 receptor subunit beta	interleukin-10 receptor subunit beta|IL-10 receptor subunit beta|IL-10R subunit 2|IL-10R subunit beta|IL-10RB|cytokine receptor class-II CRF2-4|cytokine receptor class-II member 4|cytokine receptor family 2 member 4|cytokine receptor family II, member 4|interleukin 10 receptor, beta|interleukin-10 receptor subunit 2	21q22.11	21	NC_000021.9	33266360	33297234	plus	7				123889
9606	Homo sapiens	10072	0	live	DPP3	DPPIII	dipeptidyl peptidase 3	dipeptidyl peptidase 3|DPP III|dipeptidyl aminopeptidase III|dipeptidyl arylamidase III|dipeptidyl peptidase III|enkephalinase B	11q13.2	11	NC_000011.10	66480013	66509659	plus	18				606818
9606	Homo sapiens	55072	0	live	RNF31	HOIP, Paul, ZIBRA	ring finger protein 31	E3 ubiquitin-protein ligase RNF31|HOIL-1-interacting protein|RING-type E3 ubiquitin transferase RNF31|zinc in-between-RING-finger ubiquitin-associated domain protein	14q12	14	NC_000014.9	24146875	24160661	plus	22				612487
10090	Mus musculus	26414	0	live	Mapk10	C230008H04Rik, JNK3, JNK3B1, JNK3B2, SAPK(beta), Serk2, p493F12, p54bSAPK	mitogen-activated protein kinase 10	mitogen-activated protein kinase 10|JNK3 beta1 protein kinase|JNK3 beta2 protein kinase|MAP kinase 10|MAP kinase p49 3F12|SAPK/Erk/kinase 2|c-Jun N-terminal kinase 3|stress-activated protein kinase JNK3	5 E5	5	NC_000071.6	102908547	103211430	minus	17
10090	Mus musculus	245537	0	live	Nlgn3	A230085M13Rik, HNL3, NL3, NLG3	neuroligin 3	neuroligin-3|gliotactin homolog|neuroligin 3 protein	X D	X	NC_000086.7	101299179	101321350	plus	7
9606	Homo sapiens	8031	0	live	NCOA4	ARA70, ELE1, PTC3, RFG	nuclear receptor coactivator 4	nuclear receptor coactivator 4|70 kDa AR-activator|70 kDa androgen receptor coactivator|NCoA-4|RET-activating gene ELE1|androgen receptor-associated protein of 70 kDa|ret fused	10q11.22	10	NC_000010.11	46005088	46030714	minus	14				601984
9606	Homo sapiens	5534	0	live	PPP3R1	CALNB1, CNB, CNB1	protein phosphatase 3 regulatory subunit B, alpha	calcineurin subunit B type 1|calcineurin B, type I (19kDa)|protein phosphatase 2B regulatory subunit 1|protein phosphatase 2B regulatory subunit B alpha|protein phosphatase 3 (formerly 2B), regulatory subunit B (19kD), alpha isoform (calcineurin B, type I)|protein phosphatase 3 (formerly 2B), regulatory subunit B, 19kDa, alpha isoform (calcineurin B, type I)|protein phosphatase 3 (formerly 2B), r…	2p14	2	NC_000002.12	68178857	68252519	minus	6				601302
9606	Homo sapiens	10379	0	live	IRF9	IRF-9, ISGF3, ISGF3G, p48	interferon regulatory factor 9	interferon regulatory factor 9|IFN-alpha-responsive transcription factor subunit|ISGF-3 gamma|ISGF3 p48 subunit|interferon-stimulated gene factor 3 gamma|interferon-stimulated transcription factor 3, gamma (48kD)|interferon-stimulated transcription factor 3, gamma 48kDa|transcriptional regulator ISGF3 subunit gamma	14q12	14	NC_000014.9	24161213	24166565	plus	9				147574
9606	Homo sapiens	715	0	live	C1R	EDSPD1	complement C1r	complement C1r subcomponent|complement component 1, r subcomponent	12p13.31	12	NC_000012.12	7080209	7092607	minus	12				613785
9606	Homo sapiens	9768	0	live	PCLAF	KIAA0101, L5, NS5ATP9, OEATC, OEATC-1, OEATC1, PAF, PAF15, p15(PAF), p15/PAF, p15PAF	PCNA clamp associated factor	PCNA-associated factor|HCV NS5A-transactivated protein 9|PCNA-associated factor of 15 kDa|hepatitis C virus NS5A-transactivated protein 9|overexpressed in anaplastic thyroid carcinoma 1	15q22.31	15	NC_000015.10	64364994	64387687	minus	5				610696
9606	Homo sapiens	6175	0	live	RPLP0	L10E, LP0, P0, PRLP0, RPP0	ribosomal protein lateral stalk subunit P0	60S acidic ribosomal protein P0|60S ribosomal protein L10E|acidic ribosomal phosphoprotein P0|large ribosomal subunit protein uL10|neutral ribosomal phosphoprotein P0|ribosomal protein, large, P0	12q24.23	12	NC_000012.12	120196700	120201211	minus	8				180510
9606	Homo sapiens	7024	0	live	TFCP2	LBP1C, LSF, LSF1D, SEFC, TFCP2	transcription factor CP2	alpha-globin transcription factor CP2|SAA3 enhancer factor	12q13.12-q13.13	12	NC_000012.12	51093756	51173143	minus	15				189889
10116	Rattus norvegicus	25634	0	live	G6pc	G6Pase	glucose-6-phosphatase, catalytic subunit	glucose-6-phosphatase|G-6-Pase	10q31	10	NC_005109.4	89286009	89296213	plus	5
9606	Homo sapiens	86	0	live	ACTL6A	ACTL6, ARPN-BETA, Arp4, BAF53A, INO80K	actin like 6A	actin-like protein 6A|53 kDa BRG1-associated factor A|BAF complex 53 kDa subunit|BAF53|BRG1-associated factor 53A|INO80 complex subunit K|actin-related protein 4|actin-related protein Baf53a|arpNbeta|hArpN beta	3q26.33	3	NC_000003.12	179562880	179588405	plus	14				604958
9606	Homo sapiens	2119	0	live	ETV5	ERM	ETS variant 5	ETS translocation variant 5|ets-related molecule|ets-related protein ERM	3q27.2	3	NC_000003.12	186046317	186109112	minus	13				601600
559292	Saccharomyces cerevisiae S288C	852440	0	live	SUP45	YBR143C, SAL4, SUP1, SUP47	translation termination factor eRF1	translation termination factor eRF1		II	NC_001134.8	530869	532182	minus	1
9606	Homo sapiens	3831	0	live	KLC1	KLC, KNS2, KNS2A	kinesin light chain 1	kinesin light chain 1|kinesin 2 60/70kDa|medulloblastoma antigen MU-MB-2.50	14q32.33	14	NC_000014.9	103629188	103701551	plus	18				600025
10090	Mus musculus	22141	0	live	Tub	rd5, tub	tubby bipartite transcription factor	tubby protein|retinal degeneration 5|tubby candidate	7 57.21 cM	7	NC_000073.6	109010880	109034459	plus	12
9606	Homo sapiens	4099	0	live	MAG	GMA, S-MAG, SIGLEC-4A, SIGLEC4A, SPG75	myelin associated glycoprotein	myelin-associated glycoprotein|sialic acid binding Ig-like lectin 4A|sialic acid-binding immunoglobulin-like lectin 4A	19q13.12	19	NC_000019.10	35292086	35313807	plus	13				159460
9606	Homo sapiens	1600	0	live	DAB1	SCA37	DAB adaptor protein 1	disabled homolog 1|DAB1, reelin adaptor protein|Dab reelin signal transducer 1|Dab, reelin signal transducer, homolog 1	1p32.2	1	NC_000001.11	56994778	58250547	minus	21				603448
9606	Homo sapiens	9138	0	live	ARHGEF1	GEF1, LBCL2, LSC, P115-RHOGEF, SUB1.5	Rho guanine nucleotide exchange factor 1	rho guanine nucleotide exchange factor 1|115 kDa guanine nucleotide exchange factor|115-kD protein|Lsc homolog|Rho guanine nucleotide exchange factor (GEF) 1|p115RhoGEF	19q13.2	19	NC_000019.10	41883200	41907452	plus	30				601855
9606	Homo sapiens	27232	0	live	GNMT	HEL-S-182mP	glycine N-methyltransferase	glycine N-methyltransferase|epididymis secretory sperm binding protein Li 182mP	6p21.1	6	NC_000006.12	42960754	42963880	plus	6				606628
9606	Homo sapiens	79084	0	live	WDR77	HKMT1069, MEP-50, MEP50, Nbla10071, p44, p44/Mep50	WD repeat domain 77	methylosome protein 50|WD repeat-containing protein 77|androgen receptor cofactor p44|testis tissue sperm-binding protein Li 44a	1p13.2	1	NC_000001.11	111439890	111449308	minus	10				611734
9606	Homo sapiens	26038	0	live	CHD5	CHD-5	chromodomain helicase DNA binding protein 5	chromodomain-helicase-DNA-binding protein 5|ATP-dependent helicase CHD5	1p36.31	1	NC_000001.11	6101787	6180134	minus	42				610771
9606	Homo sapiens	714	0	live	C1QC	C1Q-C, C1QG	complement C1q C chain	complement C1q subcomponent subunit C|complement component 1, q subcomponent, C chain|complement component 1, q subcomponent, gamma polypeptide	1p36.12	1	NC_000001.11	22643617	22648111	plus	3				120575
9606	Homo sapiens	3347	0	live	HTN3	HIS2, HTN2, HTN5, PB	histatin 3	histatin-3|basic histidine-rich protein|histatin-4|histatin-5|histatin-6|histatin-7|histatin-8|histatin-9|histidine-rich protein 3	4q13.3	4	NC_000004.12	70028413	70036538	plus	6				142702
10116	Rattus norvegicus	29473	0	live	Aoc3	SSAO	amine oxidase, copper containing 3	membrane primary amine oxidase|VAP-1|VP97|copper amine oxidase|semicarbazide-sensitive amine oxidase|vascular adhesion protein 1	10q31	10	NC_005109.4	89251370	89259313	plus	4
9606	Homo sapiens	51168	0	live	MYO15A	DFNB3, MYO15	myosin XVA	unconventional myosin-XV|myosin-XV|unconventional myosin-15	17p11.2	17	NC_000017.11	18108706	18180244	plus	67				602666
9606	Homo sapiens	6359	0	live	CCL15	HCC-2, HMRP-2B, LKN-1, LKN1, MIP-1 delta, MIP-1D, MIP-5, MRP-2B, NCC-3, NCC3, SCYA15, SCYL3, SY15	C-C motif chemokine ligand 15	C-C motif chemokine 15|chemokine (C-C motif) ligand 15|chemokine CC-2|leukotactin 1|macrophage inflammatory protein 5|new CC chemokine 3|small inducible cytokine subfamily A (Cys-Cys), member 15|small-inducible cytokine A15	17q12	17	NC_000017.11	35997582	36002038	minus	4				601393
9606	Homo sapiens	1982	0	live	EIF4G2	AAG1, DAP5, NAT1, P97	eukaryotic translation initiation factor 4 gamma 2	eukaryotic translation initiation factor 4 gamma 2|DAP-5|aging-associated protein 1|death-associated protein 5|eIF-4-gamma 2|eIF-4G 2|eIF4G 2|eukaryotic translation initiation factor 4G-like 1	11p15.4	11	NC_000011.10	10797046	10809035	minus	23				602325
10090	Mus musculus	69583	0	live	Tnfsf13	2310026N09Rik, April, Tall2, Tnlg7b, Trdl1	tumor necrosis factor (ligand) superfamily, member 13	tumor necrosis factor ligand superfamily member 13|a proliferation-inducing ligand|tumor necrosis factor ligand 7b	11 B3	11	NC_000077.6	69682577	69685554	minus	6
9606	Homo sapiens	582	0	live	BBS1	BBS2L2	Bardet-Biedl syndrome 1	Bardet-Biedl syndrome 1 protein|BBS2-like protein 2	11q13.2	11	NC_000011.10	66510648	66533613	plus	17				209901
9606	Homo sapiens	435	0	live	ASL	ASAL	argininosuccinate lyase	argininosuccinate lyase|argininosuccinase|arginosuccinase	7q11.21	7	NC_000007.14	66075789	66093343	plus	17				608310
9606	Homo sapiens	2582	0	live	GALE	SDR1E1	UDP-galactose-4-epimerase	UDP-glucose 4-epimerase|UDP galactose-4'-epimerase|UDP-GalNAc 4-epimerase|UDP-GlcNAc 4-epimerase|UDP-N-acetylgalactosamine 4-epimerase|UDP-N-acetylglucosamine 4-epimerase|epididymis secretory sperm binding protein|galactose-4-epimerase, UDP-|galactowaldenase|short chain dehydrogenase/reductase family 1E, member 1	1p36.11	1	NC_000001.11	23795599	23800804	minus	13				606953
9606	Homo sapiens	84126	0	live	ATRIP		ATR interacting protein	ATR-interacting protein|ATM and Rad3-related-interacting protein	3p21.31	3	NC_000003.12	48446710	48465655	plus	15				606605
9606	Homo sapiens	1238	0	live	ACKR2	CCBP2, CCR10, CCR9, CMKBR9, D6, hD6	atypical chemokine receptor 2	atypical chemokine receptor 2|C-C chemokine receptor D6|CC-chemokine-binding receptor JAB61|chemokine (C-C motif) receptor 9|chemokine (C-C) receptor 9|chemokine receptor CCR-10|chemokine receptor CCR-9|chemokine receptor D6|chemokine-binding protein 2|chemokine-binding protein D6	3p22.1	3	NC_000003.12	42809472	42867283	plus	3				602648
9606	Homo sapiens	11284	0	live	PNKP	AOA4, EIEE10, MCSZ, PNK	polynucleotide kinase 3'-phosphatase	bifunctional polynucleotide phosphatase/kinase|DNA 5'-kinase/3'-phosphatase|Homo sapiens polynucleotide kinase 3'-phosphatase (PNKP)	19q13.33	19	NC_000019.10	49861203	49867565	minus	17				605610
10090	Mus musculus	14673	0	live	Gna12	AI414047, AI504261, Galpha12	guanine nucleotide binding protein, alpha 12	guanine nucleotide-binding protein subunit alpha-12|G-protein subunit alpha-12|g alpha-12	5 79.3 cM	5	NC_000071.6	140759944	140830431	minus	4
9606	Homo sapiens	1315	0	live	COPB1	COPB	coatomer protein complex subunit beta 1	coatomer subunit beta|beta coat protein|beta-cop	11p15.2	11	NC_000011.10	14457503	14499895	minus	22				600959
9606	Homo sapiens	6634	0	live	SNRPD3	SMD3, Sm-D3	small nuclear ribonucleoprotein D3 polypeptide	small nuclear ribonucleoprotein Sm D3|small nuclear ribonucleoprotein D3 polypeptide 18kDa|snRNP core protein D3	22q11.23	22	NC_000022.11	24555650	24574964	plus	4				601062
9606	Homo sapiens	4645	0	live	MYO5B		myosin VB	unconventional myosin-Vb|MYO5B variant protein|myosin-Vb	18q21.1	18	NC_000018.10	49822786	50195081	minus	40				606540
9606	Homo sapiens	3155	0	live	HMGCL	HL	3-hydroxy-3-methylglutaryl-CoA lyase	hydroxymethylglutaryl-CoA lyase, mitochondrial|3-hydroxy-3-methylglutarate-CoA lyase|3-hydroxymethyl-3-methylglutaryl-CoA lyase|3-hydroxymethyl-3-methylglutaryl-Coenzyme A lyase|HMG-CoA lyase|hydroxymethylglutaricaciduria|mitochondrial 3-hydroxy-3-methylglutaryl-CoA lyase	1p36.11	1	NC_000001.11	23801877	23825459	minus	9				613898
9606	Homo sapiens	4775	0	live	NFATC3	NF-AT4c, NFAT4, NFATX	nuclear factor of activated T cells 3	nuclear factor of activated T-cells, cytoplasmic 3|NF-ATc3|T cell transcription factor NFAT4|nuclear factor of activated T-cells c3 isoform IE-Xa|nuclear factor of activated T-cells, cytoplasmic, calcineurin-dependent 3	16q22.1	16	NC_000016.10	68085366	68229259	plus	12				602698
9606	Homo sapiens	5892	0	live	RAD51D	BROVCA4, R51H3, RAD51L3, TRAD	RAD51 paralog D	DNA repair protein RAD51 homolog 4|RAD51 homolog D|RAD51-like protein 3|recombination repair protein	17q12	17	NC_000017.11	35099792	35119869	minus	11				602954
9606	Homo sapiens	55611	0	live	OTUB1	HSPC263, OTB1, OTU1	OTU deubiquitinase, ubiquitin aldehyde binding 1	ubiquitin thioesterase OTUB1|OTU domain, ubiquitin aldehyde binding 1|OTU domain-containing ubiquitin aldehyde-binding protein 1|OTU-domain Ubal-binding 1|deubiquitinating enzyme OTUB1|otubain-1|ubiquitin-specific protease otubain 1|ubiquitin-specific-processing protease OTUB1	11q13.1	11	NC_000011.10	63985853	63998420	plus	7				608337
9606	Homo sapiens	7335	0	live	UBE2V1	CIR1, CROC-1, CROC1, UBE2V, UEV-1, UEV1, UEV1A	ubiquitin conjugating enzyme E2 V1	ubiquitin-conjugating enzyme E2 variant 1|DNA-binding protein|TRAF6-regulated IKK activator 1 beta Uev1A	20q13.13	20	NC_000020.11	50081124	50115959	minus	12				602995
9606	Homo sapiens	9223	0	live	MAGI1	AIP-3, AIP3, BAIAP1, BAP-1, BAP1, MAGI-1, MAGI-1b, Magi1d, TNRC19, WWP3	membrane associated guanylate kinase, WW and PDZ domain containing 1	membrane-associated guanylate kinase, WW and PDZ domain-containing protein 1|BAI1-associated protein 1|WW domain-containing protein 3|atrophin-1-interacting protein 3|membrane-associated guanylate kinase inverted 1|trinucleotide repeat-containing gene 19 protein	3p14.1	3	NC_000003.12	65354231	66038834	minus	25				602625
9606	Homo sapiens	3692	0	live	EIF6	CAB, EIF3A, ITGB4BP, b(2)gcn, eIF-6, p27(BBP), p27BBP	eukaryotic translation initiation factor 6	eukaryotic translation initiation factor 6|B4 integrin interactor|eukaryotic translation initiation factor 3A|p27 beta-4 integrin-binding protein	20q11.22	20	NC_000020.11	35278906	35284816	minus	8				602912
9913	Bos taurus	281572	0	live	VEGFA	VEGF, VEGF-A, VPF, eVEGF120, eVEGF164	vascular endothelial growth factor A	vascular endothelial growth factor A|vascular endothelial growth factor 164|vascular permeability factor		23	NC_037350.1	17281915	17297193	plus	8
9606	Homo sapiens	161582	0	live	DNAAF4	CILD25, DYX1, DYX1C1, DYXC1, EKN1, RD	dynein axonemal assembly factor 4	dynein assembly factor 4, axonemal|dyslexia susceptibility 1 candidate 1|dyslexia susceptibility 1 candidate gene 1 protein	15q21.3	15	NC_000015.10	55417755	55508234	minus	11				608706
9606	Homo sapiens	81567	0	live	TXNDC5	ENDOPDI, ERP46, HCC-2, HCC2, PDIA15, STRF8, UNQ364	thioredoxin domain containing 5	thioredoxin domain-containing protein 5|ER protein 46|endoplasmic reticulum protein ERp46|endoplasmic reticulum resident protein 46|endothelial protein disulphide isomerase|epididymis secretory sperm binding protein|protein disulfide isomerase family A, member 15|thioredoxin domain containing 5 (endoplasmic reticulum)|thioredoxin related protein|thioredoxin-like protein p46	6p24.3	6	NC_000006.12	7881514	7910814	minus	11				616412
10116	Rattus norvegicus	367264	0	live	Stat4		signal transducer and activator of transcription 4	signal transducer and activator of transcription 4	9q22	9	NC_005108.4	54340649	54457753	minus	24
9606	Homo sapiens	8503	0	live	PIK3R3	p55, p55-GAMMA, p55PIK	phosphoinositide-3-kinase regulatory subunit 3	phosphatidylinositol 3-kinase regulatory subunit gamma|PI3-kinase regulatory subunit gamma|PI3-kinase subunit p55-gamma|PI3K regulatory subunit gamma|phosphatidylinositol 3-kinase 55 kDa regulatory subunit gamma|phosphatidylinositol 3-kinase, regulatory subunit, polypeptide 3 (p55, gamma)|phosphoinositide-3-kinase, regulatory subunit 3 (gamma)|ptdIns-3-kinase regulatory subunit p55-gamma	1p34.1	1	NC_000001.11	46040140	46174901	minus	14				606076
9606	Homo sapiens	6146	0	live	RPL22	EAP, HBP15, HBP15/L22, L22	ribosomal protein L22	60S ribosomal protein L22|EBER-associated protein|Epstein-Barr virus small RNA-associated protein|Epstein-Barr-encoded RNA-associated protein|heparin-binding protein 15|heparin-binding protein HBp15|large ribosomal subunit protein eL22	1p36.31	1	NC_000001.11	6185020	6199619	minus	4				180474
9606	Homo sapiens	30008	0	live	EFEMP2	ARCL1B, FBLN4, MBP1, UPH1	EGF containing fibulin extracellular matrix protein 2	EGF-containing fibulin-like extracellular matrix protein 2|EGF containing fibulin like extracellular matrix protein 2|FIBL-4|fibulin 4|mutant p53 binding protein 1	11q13.1	11	NC_000011.10	65866441	65872934	minus	12				604633
9606	Homo sapiens	10847	0	live	SRCAP	DOMO1, EAF1, FLHS, SWR1	Snf2 related CREBBP activator protein	helicase SRCAP|Snf2-related CBP activator protein|Swi2/Snf2-related ATPase homolog, domino homolog 1|domino homolog 2	16p11.2	16	NC_000016.10	30699141	30740129	plus	34				611421
9606	Homo sapiens	51529	0	live	ANAPC11	APC11, Apc11p, HSPC214	anaphase promoting complex subunit 11	anaphase-promoting complex subunit 11|APC11 anaphase promoting complex subunit 11 homolog|anaphase promoting complex subunit 11 (yeast APC11 homolog)|cyclosome subunit 11|hepatocellular carcinoma-associated RING finger protein	17q25.3	17	NC_000017.11	81890790	81900533	plus	8				614534
9606	Homo sapiens	3822	0	live	KLRC2	CD159c, NKG2-C, NKG2C	killer cell lectin like receptor C2	NKG2-C type II integral membrane protein|CD159 antigen-like family member C|NK cell receptor C|NKG2-C-activating NK receptor|killer cell lectin-like receptor subfamily C, member 2	12p13.2	12	NC_000012.12	10430599	10435993	minus	6				602891
9606	Homo sapiens	4666	0	live	NACA	HSD48, NAC-alpha1, skNAC, NACA	nascent polypeptide associated complex subunit alpha	nascent polypeptide-associated complex subunit alpha|alpha-NAC, muscle-specific form|nascent-polypeptide-associated complex alpha polypeptide	12q13.3	12	NC_000012.12	56712427	56726275	minus	9				601234
9606	Homo sapiens	1375	0	live	CPT1B	CPT1-M, CPT1M, CPTI, CPTI-M, M-CPT1, MCCPT1, MCPT1	carnitine palmitoyltransferase 1B	carnitine O-palmitoyltransferase 1, muscle isoform|carnitine O-palmitoyltransferase 1B|carnitine O-palmitoyltransferase I, mitochondrial muscle isoform|carnitine palmitoyltransferase 1B (muscle)|carnitine palmitoyltransferase I-like protein	22q13.33	22	NC_000022.11	50568861	50578667	minus	21				601987
9606	Homo sapiens	3590	0	live	IL11RA	CRSDA	interleukin 11 receptor subunit alpha	interleukin-11 receptor subunit alpha|IL-11 receptor subunit alpha|IL-11R subunit alpha|interleukin 11 receptor, alpha|interleukin-11 receptor alpha chain	9p13.3	9	NC_000009.12	34652185	34661902	plus	14				600939
9606	Homo sapiens	2968	0	live	GTF2H4	P52, TFB2, TFIIH	general transcription factor IIH subunit 4	general transcription factor IIH subunit 4|BTF2 p52|TFIIH basal transcription factor complex p52 subunit|basic transcription factor 2 52 kDa subunit|general transcription factor IIH polypeptide 4|general transcription factor IIH, polypeptide 4, 52kDa	6p21.33	6	NC_000006.12	30908200	30914103	plus	14				601760
559292	Saccharomyces cerevisiae S288C	854542	0	live	PDE2	YOR360C, SRA5	3',5'-cyclic-nucleotide phosphodiesterase PDE2	3',5'-cyclic-nucleotide phosphodiesterase PDE2		XV	NC_001147.6	1013241	1014821	minus	1
9606	Homo sapiens	1123	0	live	CHN1	ARHGAP2, CHN, DURS2, NC, RHOGAP2	chimerin 1	N-chimaerin|A-chimaerin|Rho GTPase-activating protein 2|a2-chimaerin|alpha-chimerin|chimaerin 1|chimerin (chimaerin) 1|n-chimerin	2q31.1	2	NC_000002.12	174799314	175005379	minus	14				118423
9606	Homo sapiens	2086	0	live	ERV3-1	ERV-R, ERV3, ERVR, HERV-R, HERVR, envR	endogenous retrovirus group 3 member 1, envelope	endogenous retrovirus group 3 member 1 Env polyprotein|ERV-R envelope protein|ERV3-1 envelope protein|HERV-R envelope protein|HERV-R_7q21.2 provirus ancestral Env polyprotein|endogenous retroviral sequence 3|endogenous retrovirus group 3, member 1	7q11.21	7	NC_000007.14	64990355	65006746	minus	4				131170
9606	Homo sapiens	4084	0	live	MXD1	BHLHC58, MAD, MAD1	MAX dimerization protein 1	max dimerization protein 1|MAX-binding protein|antagonizer of myc transcriptional activity|max dimerizer 1	2p13.3	2	NC_000002.12	69915041	69942945	plus	6				600021
9606	Homo sapiens	2689	0	live	GH2	GH-V, GHB2, GHL, GHV, hGH-V	growth hormone 2	growth hormone variant|growth hormone B2|placenta-specific growth hormone|placental-specific growth hormone	17q23.3	17	NC_000017.11	63880212	63881942	minus	5				139240
9606	Homo sapiens	83595	0	live	SOX7		SRY-box 7	transcription factor SOX-7|SRY (sex determining region Y)-box 7	8p23.1	8	NC_000008.11	10723768	10730574	minus	2				612202
9606	Homo sapiens	1937	0	live	EEF1G	EF1G, GIG35	eukaryotic translation elongation factor 1 gamma	elongation factor 1-gamma|EF-1-gamma|PRO1608|eEF-1B gamma|pancreatic tumor-related protein|translation elongation factor eEF-1 gamma chain	11q12.3	11	NC_000011.10	62559601	62573988	minus	10				130593
9606	Homo sapiens	114899	0	live	C1QTNF3	C1ATNF3, CORCS, CORS, CORS-26, CORS26, CTRP3	C1q and TNF related 3	complement C1q tumor necrosis factor-related protein 3|C1q and tumor necrosis factor related protein 3|cartonectin|collagenous repeat-containing sequence 26 kDa protein|collagenous repeat-containing sequence of 26-kDa|secretory protein CORS26	5p13.2	5	NC_000005.10	34017858	34244724	minus	13				612045
9606	Homo sapiens	6218	0	live	RPS17	DBA4L, RPS17L1, RPS17L2, S17, RPS17	ribosomal protein S17	40S ribosomal protein S17|small ribosomal subunit protein eS17	15q25.2	15	NC_000015.10	82536750	82540564	minus	6				180472
9606	Homo sapiens	84335	0	live	AKT1S1	Lobe, PRAS40	AKT1 substrate 1	proline-rich AKT1 substrate 1|40 kDa proline-rich AKT substrate|AKT1 substrate 1 (proline rich)	19q13.33	19	NC_000019.10	49869033	49878356	minus	7				610221
9606	Homo sapiens	5218	0	live	CDK14	PFTAIRE1, PFTK1	cyclin dependent kinase 14	cyclin-dependent kinase 14|PFTAIRE protein kinase 1|cell division protein kinase 14|serine/threonine-protein kinase PFTAIRE-1	7q21.13	7	NC_000007.14	90595732	91210590	plus	24				610679
9606	Homo sapiens	23678	0	live	SGK3	CISK, SGK2, SGKL	serum/glucocorticoid regulated kinase family member 3	serine/threonine-protein kinase Sgk3|cytokine-independent survival kinase	8q13.1	8	NC_000008.11	66712418	66862022	plus	18				607591
9606	Homo sapiens	26168	0	live	SENP3	SMT3IP1, SSP3, Ulp1	SUMO specific peptidase 3	sentrin-specific protease 3|SUMO-1-specific protease 3|SUMO1/sentrin/SMT3 specific peptidase 3|sentrin/SUMO-specific protease 3	17p13.1	17	NC_000017.11	7561992	7571969	plus	11				612844
9606	Homo sapiens	100506742	0	live	CASP12	CASP-12P1, CASP12	caspase 12 (gene/pseudogene)	inactive caspase-12|caspase 12 pseudogene 1	11q22.3	11	NC_000011.10	104885718	104898670	minus	9				608633
9606	Homo sapiens	9311	0	live	ASIC3	ACCN3, DRASIC, SLNAC1, TNaC1	acid sensing ion channel subunit 3	acid-sensing ion channel 3|acid sensing (proton gated) ion channel 3|amiloride-sensitive cation channel 3, testis|modulatory subunit of ASIC2a|neuronal amiloride-sensitive cation channel 3|proton-gated cation channel subunit|testis sodium channel 1	7q36.1	7	NC_000007.14	151048292	151052756	plus	11				611741
9606	Homo sapiens	8407	0	live	TAGLN2	HA1756	transgelin 2	transgelin-2|SM22-alpha homolog|epididymis secretory sperm binding protein|epididymis tissue protein Li 7e	1q23.2	1	NC_000001.11	159918107	159925542	minus	7				604634
9606	Homo sapiens	3700	0	live	ITIH4	GP120, H4P, IHRP, ITI-HC4, ITIHL1, PK-120, PK120	inter-alpha-trypsin inhibitor heavy chain 4	inter-alpha-trypsin inhibitor heavy chain H4|ITI heavy chain H4|inter-alpha (globulin) inhibitor H4 (plasma Kallikrein-sensitive glycoprotein)|inter-alpha-inhibitor heavy chain 4|inter-alpha-trypsin inhibitor family heavy chain-related protein|inter-alpha-trypsin inhibitor heavy chain family member 4|inter-alpha-trypsin inhibitor, heavy chain-like, 1|plasma kallikrein-sensitive glycoprotein 120	3p21.1	3	NC_000003.12	52812990	52830701	minus	24				600564
10090	Mus musculus	22040	0	live	Trex1	AU041952	three prime repair exonuclease 1	three-prime repair exonuclease 1|3'-5' exonuclease TREX1|DNase III|three prime exonuclease 1|trophoblast expressed 1	9 F2	9	NC_000075.6	109057932	109059723	minus	3
9606	Homo sapiens	6289	0	live	SAA2	SAA, SAA1	serum amyloid A2	serum amyloid A-2 protein|Serum amyloid A-1 protein	11p15.1	11	NC_000011.10	18238233	18248674	minus	5				104751
9606	Homo sapiens	5900	0	live	RALGDS	RGDS, RGF, RalGEF	ral guanine nucleotide dissociation stimulator	ral guanine nucleotide dissociation stimulator|ral guanine nucleotide exchange factor	9q34.13-q34.2	9	NC_000009.12	133097720	133149220	minus	21				601619
10090	Mus musculus	30957	0	live	Mapk8ip3	BB120594, D17Wsu15e, JIP-3, JSAP1, JSAP1a, JSAP1b, JSAP1c, JSAP1d, Jip3, Syd2, mKIAA1066	mitogen-activated protein kinase 8 interacting protein 3	C-Jun-amino-terminal kinase-interacting protein 3|JNK MAP kinase scaffold protein 3|JNK-interacting protein 3|JNK/SAPK-associated protein 1|JNK/SAPK-associated protein 1c|JUN/SAPK-associated protein 1|c-Jun NH2-terminal kinase (JNK)/stress-activated protein kinase-associated protein 1|sunday driver 2	17 12.53 cM	17	NC_000083.6	24897506	24936977	minus	33
9606	Homo sapiens	10210	0	live	TOPORS	LUN, P53BP3, RP31, TP53BPL	TOP1 binding arginine/serine rich protein	E3 ubiquitin-protein ligase Topors|RING-type E3 ubiquitin transferase Topors|SUMO1-protein E3 ligase Topors|topoisomerase I binding, arginine/serine-rich, E3 ubiquitin protein ligase|topoisomerase I-binding RING finger protein|tumor suppressor p53-binding protein 3	9p21.1	9	NC_000009.12	32540544	32552628	minus	3				609507
559292	Saccharomyces cerevisiae S288C	854992	0	live	PPZ1	YML016C	salt homeostasis regulator	salt homeostasis regulator		XIII	NC_001145.3	239458	241536	minus	1
9606	Homo sapiens	8831	0	live	SYNGAP1	MRD5, RASA1, RASA5, SYNGAP	synaptic Ras GTPase activating protein 1	ras/Rap GTPase-activating protein SynGAP|Ras GTPase-activating protein SynGAP|neuronal RasGAP|synaptic Ras GTPase activating protein 1 homolog|synaptic Ras GTPase activating protein, 135kDa	6p21.32	6	NC_000006.12	33420070	33453689	plus	19				603384
9606	Homo sapiens	64506	0	live	CPEB1	CPE-BP1, CPEB, CPEB-1, h-CPEB, hCPEB-1	cytoplasmic polyadenylation element binding protein 1	cytoplasmic polyadenylation element-binding protein 1|CPE-binding protein 1	15q25.2	15	NC_000015.10	82543201	82648016	minus	13				607342
9606	Homo sapiens	11202	0	live	KLK8	HNP, NP, NRPN, PRSS19, TADG14	kallikrein related peptidase 8	kallikrein-8|ovasin|serine protease 19|serine protease TADG-14|tumor-associated differentially expressed gene 14 protein	19q13.41	19	NC_000019.10	50996008	51001702	minus	6				605644
9606	Homo sapiens	5010	0	live	CLDN11	OSP, OTM	claudin 11	claudin-11|oligodendrocyte transmembrane protein|oligodendrocyte-specific protein	3q26.2	3	NC_000003.12	170418865	170434691	plus	4				601326
9606	Homo sapiens	140809	0	live	SRXN1	C20orf139, Npn3, SRX, SRX1	sulfiredoxin 1	sulfiredoxin-1	20p13	20	NC_000020.11	646615	653370	minus	2				617583
9606	Homo sapiens	129787	0	live	TMEM18	lncND	transmembrane protein 18	transmembrane protein 18	2p25.3	2	NC_000002.12	663877	677468	minus	7				613220
9606	Homo sapiens	55361	0	live	PI4K2A	PI4KII, PIK42A	phosphatidylinositol 4-kinase type 2 alpha	phosphatidylinositol 4-kinase type 2-alpha|phosphatidylinositol 4-kinase type II (PI4KII)|phosphatidylinositol 4-kinase type II-alpha	10q24.2	10	NC_000010.11	97640686	97676434	plus	9				609763
9606	Homo sapiens	3112	0	live	HLA-DOB	DOB, HLA_DOB	major histocompatibility complex, class II, DO beta	HLA class II histocompatibility antigen, DO beta chain|MHC class II antigen DOB	6p21.32	6	NC_000006.12	32812763	32817048	minus	6				600629
9606	Homo sapiens	56924	0	live	PAK6	PAK5	p21 (RAC1) activated kinase 6	serine/threonine-protein kinase PAK 6|p21 protein (Cdc42/Rac)-activated kinase 6|p21(CDKN1A)-activated kinase 6	15q15.1	15	NC_000015.10	40239091	40277487	plus	11				608110
9606	Homo sapiens	2529	0	live	FUT7	FucT-VII	fucosyltransferase 7	alpha-(1,3)-fucosyltransferase 7|fuc-TVII|fucosyltransferase 7 (alpha (1,3) fucosyltransferase)|fucosyltransferase VII|galactoside 3-L-fucosyltransferase|selectin-ligand synthase	9q34.3	9	NC_000009.12	137030174	137032840	minus	2				602030
9606	Homo sapiens	29775	0	live	CARD10	BIMP1, CARMA3	caspase recruitment domain family member 10	caspase recruitment domain-containing protein 10|Bcl10 binding protein and activator of NFKB|CARD-containing MAGUK 3 protein|CARD-containing MAGUK protein 3|carma 3	22q13.1	22	NC_000022.11	37490362	37519203	minus	20				607209
9606	Homo sapiens	6124	0	live	RPL4	L4	ribosomal protein L4	60S ribosomal protein L4|60S ribosomal protein L1|large ribosomal subunit protein uL4	15q22.31	15	NC_000015.10	66499315	66504855	minus	10				180479
9606	Homo sapiens	1431	0	live	CS		citrate synthase	citrate synthase, mitochondrial|citrate (Si)-synthase	12q13.3	12	NC_000012.12	56271699	56300391	minus	11				118950
9606	Homo sapiens	5033	0	live	P4HA1	P4HA	prolyl 4-hydroxylase subunit alpha 1	prolyl 4-hydroxylase subunit alpha-1|C-P4Halpha(I)|collagen prolyl 4-hydroxylase alpha(I)|procollagen-proline, 2-oxoglutarate 4-dioxygenase (proline 4-hydroxylase), alpha polypeptide I|procollagen-proline,2-oxoglutarate-4-dioxygenase subunit alpha-1|prolyl 4-hydroxylase, alpha polypeptide I	10q22.1	10	NC_000010.11	73007217	73096974	minus	17				176710
9606	Homo sapiens	53	0	live	ACP2	LAP	acid phosphatase 2, lysosomal	lysosomal acid phosphatase	11p12-p11	11	NC_000011.10	47239302	47248847	minus	12				171650
9606	Homo sapiens	10432	0	live	RBM14	COAA, PSP2, SIP, SYTIP1, TMEM137	RNA binding motif protein 14	RNA-binding protein 14|RRM-containing coactivator activator/modulator|SYT-interacting protein|paraspeckle protein 2|synaptotagmin-interacting protein|transmembrane protein 137	11q13.2	11	NC_000011.10	66616582	66629934	plus	3				612409
9606	Homo sapiens	5936	0	live	RBM4	LARKA, ZCCHC21, ZCRB3A, RBM4	RNA binding motif protein 4	RNA-binding protein 4|RNA-binding motif protein 4a|lark homolog|transcriptional coactivator CoAZ|zinc finger CCHC-type and RNA binding motif 3A	11q13.2	11	NC_000011.10	66638617	66668385	plus	5				602571
9606	Homo sapiens	143187	0	live	VTI1A	MMDS3, MVti1, VTI1RP2, Vti1-rp2	vesicle transport through interaction with t-SNAREs 1A	vesicle transport through interaction with t-SNAREs homolog 1A|SNARE Vti1a-beta protein|vesicle transport v-SNARE protein Vti1-like 2	10q25.2	10	NC_000010.11	112446988	112949403	plus	21				614316
9606	Homo sapiens	6779	0	live	STATH	STR	statherin	statherin	4q13.3	4	NC_000004.12	69995931	70002456	plus	6				184470
9606	Homo sapiens	10682	0	live	EBP	CDPX2, CHO2, CPX, CPXD, MEND	EBP cholestenol delta-isomerase	3-beta-hydroxysteroid-Delta(8),Delta(7)-isomerase|3-beta-hydroxysteroid-delta-8,delta-7-isomerase|Chondrodysplasia punctata-2, X-linked dominant (Happle syndrome)|D8-D7 sterol isomerase|cholestenol Delta-isomerase|delta(8)-Delta(7) sterol isomerase|emopamil binding protein (sterol isomerase)|emopamil-binding protein|sterol 8-isomerase	Xp11.23	X	NC_000023.11	48521776	48528716	plus	5				300205
9606	Homo sapiens	4722	0	live	NDUFS3	CI-30, MC1DN8	NADH:ubiquinone oxidoreductase core subunit S3	NADH dehydrogenase [ubiquinone] iron-sulfur protein 3, mitochondrial|CI-30kD|NADH dehydrogenase (ubiquinone) Fe-S protein 3, 30kDa (NADH-coenzyme Q reductase)|NADH dehydrogenase-ubiquinone 30 kDa subunit|NADH-ubiquinone oxidoreductase 30 kDa subunit|complex I 30kDa subunit|complex I-30kD	11p11.2	11	NC_000011.10	47579010	47584563	plus	7				603846
9606	Homo sapiens	4298	0	live	MLLT1	ENL, LTG19, YEATS1	MLLT1 super elongation complex subunit	protein ENL|CTC-503J8.6|ENL/MLL fusion|MLL/ENL fusion protein|MLLT1/MLL fusion|YEATS domain-containing protein 1|myeloid/lymphoid or mixed-lineage leukemia (trithorax homolog); translocated to, 1|myeloid/lymphoid or mixed-lineage leukemia (trithorax homolog, Drosophila); translocated to, 1|myeloid/lymphoid or mixed-lineage leukemia; translocated to, 1	19p13.3	19	NC_000019.10	6210381	6279948	minus	15				159556
9606	Homo sapiens	57190	0	live	SELENON	CFTD, MDRS1, RSMD1, RSS, SELN, SEPN1	selenoprotein N	selenoprotein N|selenoprotein N, 1	1p36.11	1	NC_000001.11	25800176	25818222	plus	13				606210
10090	Mus musculus	19893	0	live	Rpgr	Rd9, Rp3h	retinitis pigmentosa GTPase regulator	X-linked retinitis pigmentosa GTPase regulator|mRpgr	X A1.1	X	NC_000086.7	10158216	10216795	minus	20
9606	Homo sapiens	9798	0	live	IST1	CHMP8, OLC1	IST1 factor associated with ESCRT-III	IST1 homolog|IST1, ESCRT-III associated factor|IST1, endosomal sorting complex required for transport-III component|increased sodium tolerance 1 homolog|overexpressed in lung cancer 1|putative MAPK-activating protein PM28	16q22.2	16	NC_000016.10	71894408	71930639	plus	12				616434
9606	Homo sapiens	2595	0	live	GANC		glucosidase alpha, neutral C	neutral alpha-glucosidase C	15q15.1	15	NC_000015.10	42273658	42353666	plus	28				104180
10090	Mus musculus	12895	0	live	Cpt1b	Cpt1, Cpt1-m, Cpti, Cpti-m, M-cpti	carnitine palmitoyltransferase 1b, muscle	carnitine O-palmitoyltransferase 1, muscle isoform|muscle-type carnitine palmitoyltransferase I	15 44.89 cM	15	NC_000081.6	89416405	89425862	minus	19
10090	Mus musculus	74025	0	live	Nphp3	3632410F03Rik, AI550417, C230078J01, D330020E01Rik, pcy	nephronophthisis 3 (adolescent)	nephrocystin-3	9 56.11 cM	9	NC_000075.6	104002544	104043811	plus	27
9606	Homo sapiens	8854	0	live	ALDH1A2	RALDH(II), RALDH2, RALDH2-T	aldehyde dehydrogenase 1 family member A2	retinal dehydrogenase 2|RALDH 2|retinaldehyde-specific dehydrogenase type 2	15q21.3	15	NC_000015.10	57953424	58065923	minus	15				603687
9606	Homo sapiens	27342	0	live	RABGEF1	RABEX5, RAP1, rabex-5	RAB guanine nucleotide exchange factor 1	rab5 GDP/GTP exchange factor|RAB guanine nucleotide exchange factor (GEF) 1|rabaptin-5-associated exchange factor for Rab5	7q11.21	7	NC_000007.14	66682091	66811464	plus	14				609700
10090	Mus musculus	15434	0	live	Hoxd3	Hox-4.1, Hox-5.5	homeobox D3	homeobox protein Hox-D3|homeo box D3|homeo box D4|homeobox protein Hox-4.1|homeobox protein MH-19	2 44.13 cM	2	NC_000068.7	74711993	74748271	plus	3
9606	Homo sapiens	486	0	live	FXYD2	ATP1G1, HOMG2	FXYD domain containing ion transport regulator 2	sodium/potassium-transporting ATPase subunit gamma|ATPase, Na+/K+ transporting, gamma 1 polypeptide|Na(+)/K(+) ATPase subunit gamma|sodium pump gamma chain	11q23.3	11	NC_000011.10	117820075	117828092	minus	7				601814
9606	Homo sapiens	6447	0	live	SCG5	7B2, P7B2, SGNE1, SgV	secretogranin V	neuroendocrine protein 7B2|pituitary polypeptide|prohormone convertase chaperone|secretogranin-5|secretory granule endocrine protein I|secretory granule, neuroendocrine protein 1 (7B2 protein)	15q13.3	15	NC_000015.10	32641613	32697098	plus	6				173120
559292	Saccharomyces cerevisiae S288C	852371	0	live	RPG1	YBR079C, TIF32	translation initiation factor eIF3 core subunit a	translation initiation factor eIF3 core subunit a		II	NC_001134.8	395383	398277	minus	1
9606	Homo sapiens	728642	0	live	CDK11A	CDC2L2, CDC2L3, CDK11-p110, CDK11-p46, CDK11-p58, PITSLRE, p58GTA	cyclin dependent kinase 11A	cyclin-dependent kinase 11A|PITSLRE B|PITSLRE protein kinase beta SV1 isoform|PITSLRE protein kinase beta SV16 isoform|PITSLRE protein kinase beta SV17 isoform|PITSLRE protein kinase beta SV18 isoform|PITSLRE protein kinase beta SV2 isoform|PITSLRE protein kinase beta SV3 isoform|PITSLRE protein kinase beta SV6 isoform|PITSLRE serine/threonine-protein kinase CDC2L2|cell division cycle 2-like 2 (P…	1p36.33	1	NC_000001.11	1702383	1724565	minus	20				116951
9606	Homo sapiens	11152	0	live	WDR45	JM5, NBIA4, NBIA5, WDRX1, WIPI-4, WIPI4	WD repeat domain 45	WD repeat domain phosphoinositide-interacting protein 4|WD repeat domain, X-linked 1|WD repeat-containing protein 45|WD45 repeat protein interacting with phosphoinositides 4|neurodegeneration with brain iron accumulation 4|neurodegeneration with brain iron accumulation 5	Xp11.23	X	NC_000023.11	49074433	49101121	minus	13				300526
9606	Homo sapiens	6204	0	live	RPS10	DBA9, S10	ribosomal protein S10	40S ribosomal protein S10|small ribosomal subunit protein eS10	6p21.31	6	NC_000006.12	34417454	34426125	minus	6				603632
9606	Homo sapiens	114327	0	live	EFHC1	EJM1, dJ304B14.2	EF-hand domain containing 1	EF-hand domain-containing protein 1|EF-hand domain (C-terminal) containing 1|myoclonin-1	6p12.2	6	NC_000006.12	52420196	52495785	plus	12				608815
9606	Homo sapiens	10615	0	live	SPAG5	DEEPEST, MAP126, hMAP126	sperm associated antigen 5	sperm-associated antigen 5|astrin|mitotic spindle associated protein p126|mitotic spindle coiled-coil related protein	17q11.2	17	NC_000017.11	28577565	28599038	minus	24				615562
9606	Homo sapiens	23353	0	live	SUN1	UNC84A	Sad1 and UNC84 domain containing 1	SUN domain-containing protein 1|Sad1 unc-84 domain protein 1|protein unc-84 homolog A|sad1/unc-84 protein-like 1|unc-84 homolog A	7p22.3	7	NC_000007.14	815557	874920	plus	22				607723
9606	Homo sapiens	4065	0	live	LY75	CD205, CLEC13B, DEC-205, GP200-MR6, LY-75	lymphocyte antigen 75	lymphocyte antigen 75|C-type lectin domain family 13 member B	2q24.2	2	NC_000002.12	159803355	159904756	minus	35				604524
9606	Homo sapiens	57119	0	live	EPPIN	CT71, CT72, SPINLW1, WAP7, WFDC7, dJ461P17.2	epididymal peptidase inhibitor	eppin|WAP four-disulfide core domain protein 7|cancer/testis antigen 71|cancer/testis antigen 72|epididymal protease inhibitor|epididymis secretory sperm binding protein|protease inhibitor WAP7|serine peptidase inhibitor-like, with Kunitz and WAP domains 1 (eppin)	20q13.12	20	NC_000020.11	45540626	45547426	minus	4				609031
9606	Homo sapiens	5032	0	live	P2RY11	P2Y11	purinergic receptor P2Y11	P2Y purinoceptor 11|purinergic receptor P2Y, G-protein coupled, 11	19p13.2	19	NC_000019.10	10111521	10115389	plus	2				602697
9606	Homo sapiens	90780	0	live	PYGO2	1190004M21Rik	pygopus family PHD finger 2	pygopus homolog 2|pygopus 2	1q21.3	1	NC_000001.11	154957026	154961782	minus	3				606903
559292	Saccharomyces cerevisiae S288C	854543	0	live	PRT1	YOR361C, CDC63, DNA26	translation initiation factor eIF3 core subunit b	translation initiation factor eIF3 core subunit b		XV	NC_001147.6	1015361	1017652	minus	1
9606	Homo sapiens	9577	0	live	BABAM2	BRCC4, BRCC45, BRE	BRISC and BRCA1 A complex member 2	BRISC and BRCA1-A complex member 2|BRCA1-A complex subunit BRE|BRCA1/BRCA2-containing complex subunit 45|BRCA1/BRCA2-containing complex, subunit 4|brain and reproductive organ-expressed (TNFRSF1A modulator)|brain and reproductive organ-expressed protein	2p23.2	2	NC_000002.12	27888709	28338901	plus	17				610497
10116	Rattus norvegicus	81743	0	live	Pde2a	CGS-PDE, Pde22, Pde2a	phosphodiesterase 2A	cGMP-dependent 3',5'-cyclic phosphodiesterase|cyclic GMP-stimulated phosphodiesterase|phosphodiesterase 2A, cGMP-stimulated	1q32	1	NC_005100.4	166534643	166626158	plus	32
9606	Homo sapiens	79628	0	live	SH3TC2	CMT4C, MNMN	SH3 domain and tetratricopeptide repeats 2	SH3 domain and tetratricopeptide repeat-containing protein 2|SH3 domain and tetratricopeptide repeats-containing protein 2	5q32	5	NC_000005.10	148982150	149063174	minus	17				608206
3702	Arabidopsis thaliana	836808	0	live	CHR1	AT5G66750, ATDDM1, CHA1, CHR01, CHROMATIN REMODELING 1, DDM1, DECREASED DNA METHYLATION 1, MSN2.14, MSN2_14, SOM1, SOM4, SOMNIFEROUS 1, chromatin remodeling 1	chromatin remodeling 1	chromatin remodeling 1		5	NC_003076.8	26648897	26653191	plus	16
9606	Homo sapiens	8675	0	live	STX16	SYN16	syntaxin 16	syntaxin-16	20q13.32	20	NC_000020.11	58651253	58679526	plus	9				603666
9606	Homo sapiens	9987	0	live	HNRNPDL	HNRNP, HNRPDL, JKTBP, JKTBP2, LGMD1G, LGMDD3, laAUF1	heterogeneous nuclear ribonucleoprotein D like	heterogeneous nuclear ribonucleoprotein D-like|A+U-rich element RNA binding factor|AU-rich element RNA-binding factor|JKT41-binding protein|hnRNP D-like|hnRNP DL|protein laAUF1	4q21.22	4	NC_000004.12	82422564	82430225	minus	9				607137
9606	Homo sapiens	219931	0	live	TPCN2	SHEP10, TPC2	two pore segment channel 2	two pore calcium channel protein 2|voltage-dependent calcium channel protein TPC2	11q13.3	11	NC_000011.10	69048876	69090604	plus	27				612163
9606	Homo sapiens	8803	0	live	SUCLA2	A-BETA, A-SCS, MTDPS5, SCS-betaA	succinate-CoA ligase ADP-forming beta subunit	succinate--CoA ligase [ADP-forming] subunit beta, mitochondrial|ATP-specific succinyl-CoA synthetase subunit beta|ATP-specific succinyl-CoA synthetase, beta subunit|mitochondrial succinyl-CoA ligase [ADP-forming] subunit beta|renal carcinoma antigen NY-REN-39|succinate-CoA ligase beta subunit|succinyl-CoA ligase [ADP-forming] subunit beta, mitochondrial|succinyl-CoA synthetase beta-A chain	13q14.2	13	NC_000013.11	47942656	48001326	minus	11				603921
9606	Homo sapiens	8292	0	live	COLQ	CMS5, EAD	collagen like tail subunit of asymmetric acetylcholinesterase	acetylcholinesterase collagenic tail peptide|AChE Q subunit|acetylcholinesterase-associated collagen|collagen-like tail subunit (single strand of homotrimer) of asymmetric acetylcholinesterase|collagenic tail of endplate acetylcholinesterase|single strand of homotrimeric collagen-like tail subunit of asymmetric acetylcholinesterase	3p25.1	3	NC_000003.12	15450133	15521751	minus	18				603033
9606	Homo sapiens	4439	0	live	MSH5	G7, MUTSH5, NG23, POF13	mutS homolog 5	mutS protein homolog 5	6p21.33	6	NC_000006.12	31739948	31762678	plus	25				603382
9606	Homo sapiens	51010	0	live	EXOSC3	CGI-102, PCH1B, RRP40, Rrp40p, bA3J10.7, hRrp-40, p10	exosome component 3	exosome complex component RRP40|exosome complex exonuclease RRP40|ribosomal RNA-processing protein 40	9p13.2	9	NC_000009.12	37779714	37785092	minus	4				606489
9606	Homo sapiens	22872	0	live	SEC31A	ABP125, ABP130, HSPC275, HSPC334, SEC31L1	SEC31 homolog A, COPII coat complex component	protein transport protein Sec31A|SEC31 homolog A, COPII coating complex component|SEC31-like protein 1|SEC31-related protein A|web1-like protein|yeast Sec31p homolog	4q21.22	4	NC_000004.12	82818509	82900571	minus	30				610257
9606	Homo sapiens	6905	0	live	TBCE	HRD, KCS, KCS1, PEAMO, pac2	tubulin folding cofactor E	tubulin-specific chaperone E|hypoparathyroidism, growth and mental retardation, and dysmorphism	1q42.3	1	NC_000001.11	235367360	235448968	plus	18				604934
9606	Homo sapiens	2874	0	live	GPS2	AMF-1	G protein pathway suppressor 2	G protein pathway suppressor 2|GPS-2	17p13.1	17	NC_000017.11	7312659	7315339	minus	11				601935
9606	Homo sapiens	1595	0	live	CYP51A1	CP51, CYP51, CYPL1, LDM, P450-14DM, P450L1	cytochrome P450 family 51 subfamily A member 1	lanosterol 14-alpha demethylase|CYPLI|cytochrome P450 51A1|cytochrome P450, 51 (lanosterol 14-alpha-demethylase)|cytochrome P450, family 51, subfamily A, polypeptide 1|cytochrome P450-14DM|cytochrome P45014DM|cytochrome P450LI|sterol 14-alpha demethylase	7q21.2	7	NC_000007.14	92112149	92134745	minus	11				601637
10090	Mus musculus	54612	0	live	Sfrp5	AI605071, SARP3	secreted frizzled-related sequence protein 5	secreted frizzled-related protein 5|sFRP-5	19 C3	19	NC_000085.6	42197971	42202252	minus	3
10090	Mus musculus	270151	0	live	Nlrx1	BC034204, NOD9	NLR family member X1	NLR family member X1|nucleotide-binding domain and leucine-rich repeat containing	9 A5.2	9	NC_000075.6	44252713	44268599	minus	12
9606	Homo sapiens	28960	0	live	DCPS	ARS, DCS1, HINT-5, HINT5, HSL1, HSPC015	decapping enzyme, scavenger	m7GpppX diphosphatase|5'-(N(7)-methyl 5'-triphosphoguanosine)-[mRNA] diphosphatase|decapping scavenger enzyme|epididymis secretory sperm binding protein|heat shock-like protein 1|hint-related 7meGMP-directed hydrolase|histidine triad nucleotide-binding protein 5|histidine triad protein member 5|homolog of C. elegans 7meGMP-directed hydrolase dcs-1|mRNA decapping enzyme|scavenger mRNA-decapping en…	11q24.2	11	NC_000011.10	126303752	126350005	plus	6				610534
9606	Homo sapiens	3612	0	live	IMPA1	IMP, IMPA, MRT59	inositol monophosphatase 1	inositol monophosphatase 1|D-galactose 1-phosphate phosphatase|IMP 1|IMPase 1|inositol(myo)-1(or 4)-monophosphatase 1|inositol-1(or 4)-monophosphatase 1|lithium-sensitive myo-inositol monophosphatase A1|myo-inositol monophosphatase 1|testicular tissue protein Li 94	8q21.13	8	NC_000008.11	81656916	81686354	minus	10				602064
9606	Homo sapiens	51652	0	live	CHMP3	CGI-149, NEDF, VPS24	charged multivesicular body protein 3	charged multivesicular body protein 3|25.1 protein|CHMP family, member 3|chromatin-modifying protein 3|neuroendocrine differentiation factor|vacuolar protein sorting 24 homolog|vacuolar protein sorting-associated protein 24	2p11.2	2	NC_000002.12	86503430	86563497	minus	6				610052
9606	Homo sapiens	25776	0	live	CBY1	C22orf2, CBY, Chibby1, HS508I15A, PGEA1, PIGEA-14, PIGEA14, arb1	chibby family member 1, beta catenin antagonist	protein chibby homolog 1|ARPP-binding protein|PKD2 interactor, Golgi and endoplasmic reticulum-associated 1|chibby CTNNB1-mediated transcription inhibitor|chibby homolog 1|coiled-coil protein PIGEA-14|cytosolic leucine-rich protein|polycystin-2 interactor, Golgi- and endoplasmic reticulum-associated protein, 14 kDa	22q13.1	22	NC_000022.11	38656653	38673850	plus	6				607757
9606	Homo sapiens	4190	0	live	MDH1	HEL-S-32, MDH-s, MDHA, MGC:1375, MOR2	malate dehydrogenase 1	malate dehydrogenase, cytoplasmic|malate dehydrogenase, peroxisomal|cytosolic malate dehydrogenase|diiodophenylpyruvate reductase|epididymis secretory protein Li 32|malate dehydrogenase 1, NAD (soluble)|soluble malate dehydrogenase	2p15	2	NC_000002.12	63588609	63607197	plus	10				154200
9606	Homo sapiens	23788	0	live	MTCH2	HSPC032, MIMP, SLC25A50	mitochondrial carrier 2	mitochondrial carrier homolog 2|2310034D24Rik|met-induced mitochondrial protein|solute carrier family 25, member 50	11p11.2	11	NC_000011.10	47604309	47642654	minus	14				613221
9606	Homo sapiens	7257	0	live	TSNAX	C3PO, TRAX	translin associated factor X	translin-associated protein X|translin-like protein	1q42.2	1	NC_000001.11	231528653	231566524	plus	6				602964
9606	Homo sapiens	7812	0	live	CSDE1	D1S155E, UNR	cold shock domain containing E1	cold shock domain-containing protein E1|N-ras upstream gene protein|NRAS-related|cold shock domain containing E1, RNA binding|upstream of NRAS	1p13.2	1	NC_000001.11	114716913	114758050	minus	21				191510
10090	Mus musculus	17527	0	live	Mpv17	Tg.Mpv17	MpV17 mitochondrial inner membrane protein	protein Mpv17	5 B1	5	NC_000071.6	31140663	31154251	minus	9
9606	Homo sapiens	2339	0	live	FNTA	FPTA, PGGT1A, PTAR2	farnesyltransferase, CAAX box, alpha	protein farnesyltransferase/geranylgeranyltransferase type-1 subunit alpha|FTase-alpha|GGTase-I-alpha|farnesyl-protein transferase alpha-subunit|protein prenyltransferase alpha subunit repeat containing 2|ras proteins prenyltransferase subunit alpha|type I protein geranyl-geranyltransferase alpha subunit	8p11.21	8	NC_000008.11	43056299	43085788	plus	9				134635
9606	Homo sapiens	6461	0	live	SHB	bA3J10.2	SH2 domain containing adaptor protein B	SH2 domain-containing adapter protein B|SHB (Src homology 2 domain containing) adaptor protein B|SHB adaptor protein (a Src homology 2 protein)|Src homology 2 domain containing adaptor protein B	9p13.1	9	NC_000009.12	37915898	38069213	minus	6				600314
9606	Homo sapiens	3851	0	live	KRT4	CK-4, CK4, CYK4, K4, WSN1	keratin 4	keratin, type II cytoskeletal 4|cytokeratin 4|keratin 4, type II|type-II keratin Kb4	12q13.13	12	NC_000012.12	52806543	52814116	minus	9				123940
4896	Schizosaccharomyces pombe	2539403	0	live	2001-08-01	SPCC736.11, csp9	argonaute	argonaute		III	NC_003421.2	334103	337070	plus	2
9606	Homo sapiens	79065	0	live	ATG9A	APG9L1, MGD3208, mATG9	autophagy related 9A	autophagy-related protein 9A|APG9 autophagy 9-like 1|APG9-like 1|ATG9 autophagy related 9 homolog A|autophagy 9-like 1 protein	2q35	2	NC_000002.12	219219380	219229688	minus	16				612204
9606	Homo sapiens	56681	0	live	SAR1A	SAR1, SARA1, Sara, masra2	secretion associated Ras related GTPase 1A	GTP-binding protein SAR1a|COPII-associated small GTPase|SAR1 gene homolog A|SAR1 homolog A|SAR1a gene homolog 1	10q22.1	10	NC_000010.11	70150204	70170529	minus	8				607691
9606	Homo sapiens	1562	0	live	CYP2C18	CPCI, CYP2C, CYP2C17, P450-6B/29C, P450IIC17	cytochrome P450 family 2 subfamily C member 18	cytochrome P450 2C18|(S)-mephenytoin hydroxylase associated cytochrome P450|CYPIIC18|cytochrome P450, family 2, subfamily C, polypeptide 18|cytochrome P450, subfamily IIC (mephenytoin 4-hydroxylase), polypeptide 17|cytochrome P450, subfamily IIC (mephenytoin 4-hydroxylase), polypeptide 18|cytochrome P450-6B/29C|flavoprotein-linked monooxygenase|microsomal monooxygenase|unspecific monooxygenase	10q23.33	10	NC_000010.11	94683494	94736190	plus	9				601131
9606	Homo sapiens	5699	0	live	PSMB10	LMP10, MECL1, beta2i	proteasome subunit beta 10	proteasome subunit beta type-10|low molecular mass protein 10|macropain subunit MECl-1|multicatalytic endopeptidase complex subunit MECl-1|proteasome (prosome, macropain) subunit, beta type, 10|proteasome MECl-1|proteasome catalytic subunit 2i|proteasome subunit MECL1|proteasome subunit beta 7i|proteasome subunit beta-2i	16q22.1	16	NC_000016.10	67934504	67936877	minus	8				176847
9606	Homo sapiens	55665	0	live	URGCP	URG4	upregulator of cell proliferation	up-regulator of cell proliferation|HBV X protein up-regulated gene 4 protein|HBxAg up-regulated gene 4 protein|up-regulated gene 4	7p13	7	NC_000007.14	43875894	43926411	minus	8				610337
9606	Homo sapiens	1106	0	live	CHD2	EEOC	chromodomain helicase DNA binding protein 2	chromodomain-helicase-DNA-binding protein 2|ATP-dependent helicase CHD2|CHD-2	15q26.1	15	NC_000015.10	92900321	93028007	plus	39				602119
9606	Homo sapiens	7401	0	live	CLRN1	RP61, USH3, USH3A	clarin 1	clarin-1|Usher syndrome type-3 protein	3q25.1	3	NC_000003.12	150926163	150972999	minus	7				606397
9606	Homo sapiens	23541	0	live	SEC14L2	C22orf6, SPF, TAP, TAP1	SEC14 like lipid binding 2	SEC14-like protein 2|alpha-tocopherol-associated protein|squalene transfer protein|supernatant protein factor|tocopherol-associated protein 1	22q12.2	22	NC_000022.11	30396941	30425303	plus	12				607558
9606	Homo sapiens	65010	0	live	SLC26A6		solute carrier family 26 member 6	solute carrier family 26 member 6|anion exchange transporter|anion transporter 1|pendrin L1|solute carrier family 26 (anion exchanger), member 6|sulfate anion transporter	3p21.31	3	NC_000003.12	48625723	48635493	minus	21				610068
10090	Mus musculus	16832	0	live	Ldhb	AI790582, H-Ldh, LDH-B, LDH-H, Ldh-2, Ldh2	lactate dehydrogenase B	L-lactate dehydrogenase B chain|LDH heart subunit|lactate dehydrogenase 2, B chain	6 74.17 cM	6	NC_000072.6	142490249	142507957	minus	8
10090	Mus musculus	16145	0	live	Igtp	AW558444, Irgm3	interferon gamma induced GTPase	interferon gamma induced GTPase	11 36.01 cM	11	NC_000077.6	58199556	58207592	plus	3
9606	Homo sapiens	113263	0	live	GLCCI1	FAM117C, GCTR, GIG18, TSSN1	glucocorticoid induced 1	glucocorticoid-induced transcript 1 protein|glucocorticoid induced transcript 1	7p21.3	7	NC_000007.14	7968743	8089080	plus	8				614283
10090	Mus musculus	27399	0	live	Ip6k1	1200016D08Rik, AU022776, Ihpk1, InsP6, InsP6k1, Itpk6	inositol hexaphosphate kinase 1	inositol hexakisphosphate kinase 1|inositol hexakisphosphate kinase 6|insP6 kinase 1	9 F1	9	NC_000075.6	108002648	108048782	plus	6
10090	Mus musculus	16559	0	live	Kif17	5930435E01Rik, AW492270b, mKIAA1405, Kif17	kinesin family member 17	kinesin-like protein KIF17|N-4 kinesin|kinesin 17	4 D3	4	NC_000070.6	138262251	138301973	plus	15
9606	Homo sapiens	29085	0	live	PHPT1	CGI-202, HEL-S-132P, HSPC141, PHP, PHP14	phosphohistidine phosphatase 1	14 kDa phosphohistidine phosphatase|epididymis secretory sperm binding protein Li 132P|protein histidine phosphatase|protein janus-A homolog|sex-regulated protein janus-a	9q34.3	9	NC_000009.12	136848816	136851043	plus	4				610167
9606	Homo sapiens	23013	0	live	SPEN	HIAA0929, MINT, RBM15C, SHARP	spen family transcriptional repressor	msx2-interacting protein|Msx2 interacting nuclear target (MINT) homolog|SMART/HDAC1-associated repressor protein|nuclear receptor transcription cofactor|spen homolog, transcriptional regulator	1p36.21-p36.13	1	NC_000001.11	15847864	15940455	plus	15				613484
9606	Homo sapiens	1018	0	live	CDK3		cyclin dependent kinase 3	cyclin-dependent kinase 3|cell division protein kinase 3	17q25.1	17	NC_000017.11	76000906	76005999	plus	8				123828
9606	Homo sapiens	10927	0	live	SPIN1	SPIN, TDRD24	spindlin 1	spindlin-1|ovarian cancer-related protein|spindlin1	9q22.1	9	NC_000009.12	88388382	88478708	plus	6				609936
9606	Homo sapiens	11016	0	live	ATF7	ATFA	activating transcription factor 7	cyclic AMP-dependent transcription factor ATF-7|transcription factor ATF-A	12q13.13	12	NC_000012.12	53507856	53626415	minus	15				606371
9606	Homo sapiens	192111	0	live	PGAM5	BXLBV68	PGAM family member 5, mitochondrial serine/threonine protein phosphatase	serine/threonine-protein phosphatase PGAM5, mitochondrial|Bcl-XL-binding protein v68|PGAM family member 5, serine/threonine protein phosphatase, mitochondrial|phosphoglycerate mutase family member 5	12q24.33	12	NC_000012.12	132710807	132722737	plus	7				614939
10116	Rattus norvegicus	24564	0	live	Mpz	MPP, P0	myelin protein zero	myelin protein P0|myelin peripheral protein|myelin protein zero (Charcot-Marie-Tooth neuropathy 1B)	13q24	13	NC_005112.4	89524204	89530070	plus	6
9606	Homo sapiens	402	0	live	ARL2	ARFL2	ADP ribosylation factor like GTPase 2	ADP-ribosylation factor-like protein 2|ADP-ribosylation factor-like 2	11q13.1	11	NC_000011.10	65014113	65022185	plus	5				601175
10090	Mus musculus	13001	0	live	Csnk2b	CK II beta	casein kinase 2, beta polypeptide	casein kinase II subunit beta|phosvitin	17 18.59 cM	17	NC_000083.6	35116195	35122053	minus	9
9606	Homo sapiens	54809	0	live	SAMD9	C7orf5, DRIF1, MIRAGE, NFTC, OEF1, OEF2	sterile alpha motif domain containing 9	sterile alpha motif domain-containing protein 9|SAM domain-containing protein 9|expressed in aggressive fibromatosis	7q21.2	7	NC_000007.14	93099513	93118023	minus	3				610456
9606	Homo sapiens	5194	0	live	PEX13	NALD, PBD11A, PBD11B, ZWS	peroxisomal biogenesis factor 13	peroxisome biogenesis factor 13|peroxin-13|peroxisomal membrane protein PEX13	2p15	2	NC_000002.12	61017677	61051990	plus	4				601789
10090	Mus musculus	72584	0	live	Cul4b	2700050M05Rik, AA409770, CUL-4B, mKIAA0695	cullin 4B	cullin-4B|cul4b	X A3.3	X	NC_000086.7	38531616	38576196	minus	23
9606	Homo sapiens	11033	0	live	ADAP1	CENTA1, GCS1L, p42IP4	ArfGAP with dual PH domains 1	arf-GAP with dual PH domain-containing protein 1|centaurin-alpha|centaurin-alpha-1|cnt-a1|putative MAPK-activating protein PM25	7p22.3	7	NC_000007.14	897900	955407	minus	15				608114
9606	Homo sapiens	4116	0	live	MAGOH	MAGOH1A, MAGOH	mago homolog, exon junction complex subunit	protein mago nashi homolog|mago homolog, exon junction complex core component|mago-nashi homolog, proliferation-associated	1p32.3	1	NC_000001.11	53226892	53238610	minus	5				602603
9606	Homo sapiens	3188	0	live	HNRNPH2	FTP3, HNRPH', HNRPH2, MRXSB, NRPH2, hnRNPH'	heterogeneous nuclear ribonucleoprotein H2	heterogeneous nuclear ribonucleoprotein H2|FTP-3|epididymis secretory sperm binding protein|heterogeneous nuclear ribonucleoprotein H-prime|heterogeneous nuclear ribonucleoprotein H2 (H')|hnRNP H'|hnRNP H2	Xq22.1	X	NC_000023.11	101408133	101414140	plus	2				300610
9606	Homo sapiens	11219	0	live	TREX2		three prime repair exonuclease 2	three prime repair exonuclease 2|3'-5' exonuclease TREX2 long form	Xq28	X	NC_000023.11	153444720	153446487	minus	2				300370
9606	Homo sapiens	1295	0	live	COL8A1	C3orf7	collagen type VIII alpha 1 chain	collagen alpha-1(VIII) chain|cell proliferation-inducing protein 41|collagen VIII, alpha-1 polypeptide|collagen, type VIII, alpha 1|endothelial collagen|smag-64|smooth muscle cell-expressed and macrophage conditioned medium-induced protein smag-64	3q12.1	3	NC_000003.12	99638596	99796733	plus	5				120251
9606	Homo sapiens	1120	0	live	CHKB	CHETK, CHKL, CK, CKB, CKEKB, EK, EKB, MDCMC	choline kinase beta	choline/ethanolamine kinase|choline kinase-like protein|ethanolamine kinase beta	22q13.33	22	NC_000022.11	50578958	50582999	minus	11				612395
10090	Mus musculus	353156	0	live	Egfl7	VE-statin, Zneu1	EGF-like domain 7	epidermal growth factor-like protein 7|EGF-like protein 7|NEU1 protein|NOTCH4-like protein|multiple EGF-like domains protein 7|multiple epidermal growth factor-like domains protein 7|vascular endothelial statin	2 A3	2	NC_000068.7	26581056	26592682	plus	12
9606	Homo sapiens	81488	0	live	POLR2M	GCOM1, GRINL1A, Gdown, Gdown1	RNA polymerase II subunit M	protein GRINL1A|DNA-directed RNA polymerase II subunit M, isoforms 4/5|GRINL1A downstream protein Gdown4|glutamate receptor, ionotropic, N-methyl D-aspartate-like 1A|polymerase (RNA) II (DNA directed) polypeptide M|polymerase (RNA) II subunit M|protein GRINL1A, isoforms 4/5	15q21.3	15	NC_000015.10	57706521	57717557	plus	4				606485
9606	Homo sapiens	6924	0	live	ELOA	SIII, SIII p110, TCEB3, TCEB3A	elongin A	elongin-A|RNA polymerase II transcription factor SIII subunit A1|elongin 110 kDa subunit|transcription elongation factor B (SIII), polypeptide 3 (110kDa, elongin A)|transcription elongation factor B alpha subunit|transcription elongation factor B polypeptide 3|transcription elongation factor B subunit 3	1p36.11	1	NC_000001.11	23743366	23762059	plus	11				600786
9606	Homo sapiens	5130	0	live	PCYT1A	CCTA, CT, CTA, CTPCT, PCYT1, SMDCRD	phosphate cytidylyltransferase 1, choline, alpha	choline-phosphate cytidylyltransferase A|CCT A|CCT-alpha|CT A|CTP:phosphocholine cytidylyltransferase A|phosphorylcholine transferase A	3q29	3	NC_000003.12	196237745	196287752	minus	10				123695
10090	Mus musculus	15586	0	live	Hyal1	Fus2, Hya1, Hyal-1, Nat6	hyaluronoglucosaminidase 1	hyaluronidase-1|N-acetyltransferase 6|Protein fus-2|Protein fusion-2	9 58.17 cM	9	NC_000075.6	107576952	107580137	plus	4
9606	Homo sapiens	5226	0	live	PGD	6PGD	phosphogluconate dehydrogenase	6-phosphogluconate dehydrogenase, decarboxylating	1p36.22	1	NC_000001.11	10398992	10420511	plus	13				172200
9606	Homo sapiens	7978	0	live	MTERF1	MTERF	mitochondrial transcription termination factor 1	transcription termination factor 1, mitochondrial|transcription termination factor, mitochondrial	7q21.2	7	NC_000007.14	91872876	91880733	minus	4				602318
9606	Homo sapiens	5954	0	live	RCN1	HEL-S-84, PIG20, RCAL, RCN	reticulocalbin 1	reticulocalbin-1|epididymis secretory protein Li 84|proliferation-inducing gene 20|reticulocalbin 1, EF-hand calcium binding domain	11p13	11	NC_000011.10	32090931	32105726	plus	6				602735
10116	Rattus norvegicus	25272	0	live	Mapk10	Jnk3, SAPKC, SAPb, Serk2	mitogen activated protein kinase 10	mitogen-activated protein kinase 10|MAP kinase 10|MAPK 10|SAPK-beta|Stress activated protein kinase beta|c-Jun N-terminal kinase 3|p54-beta|stress-activated protein kinase JNK3	14p22	14	NC_005113.4	8079955	8371508	plus	17
10090	Mus musculus	111368	0	live	Prn	Gm28045, Gm44637p-Prnd, Prn	prion protein readthrough transcript	prion protein gene complex|Prnp-Prnd readthrough	2	2	NC_000068.7	131909928	131956131	plus	4
9606	Homo sapiens	1608	0	live	DGKG	DAGK3, DGK-GAMMA	diacylglycerol kinase gamma	diacylglycerol kinase gamma|DAG kinase gamma|diacylglycerol kinase, gamma 90kDa|diacylglyerol kinase gamma|diglyceride kinase gamma	3q27.2-q27.3	3	NC_000003.12	186147201	186362234	minus	25				601854
9606	Homo sapiens	57326	0	live	PBXIP1	HPIP	PBX homeobox interacting protein 1	pre-B-cell leukemia transcription factor-interacting protein 1|hematopoietic PBX-interacting protein|pre-B-cell leukemia homeobox interacting protein 1	1q21.3	1	NC_000001.11	154944080	154956163	minus	11
559292	Saccharomyces cerevisiae S288C	855357	0	live	NIP1	YMR309C	translation initiation factor eIF3 core subunit c	translation initiation factor eIF3 core subunit c		XIII	NC_001145.3	892988	895426	minus	1
9606	Homo sapiens	27031	0	live	NPHP3	CFAP31, MKS7, NPH3, RHPD, RHPD1, SLSN3	nephrocystin 3	nephrocystin-3|Meckel syndrome, type 7|cilia and flagella associated protein 31|nephronophthisis 3 (adolescent)	3q22.1	3	NC_000003.12	132680609	132722459	minus	27				608002
9606	Homo sapiens	2859	0	live	GPR35		G protein-coupled receptor 35	G-protein coupled receptor 35|KYNA receptor|kynurenic acid receptor	2q37.3	2	NC_000002.12	240605408	240631259	plus	7				602646
9606	Homo sapiens	29122	0	live	PRSS50	CT20, TSP50	serine protease 50	probable threonine protease PRSS50|cancer/testis antigen 20|protease, serine 50|testes-specific protease 50|testicular tissue protein Li 210|testis-specific protease-like protein 50	3p21.31	3	NC_000003.12	46712116	46717883	minus	6				607950
10090	Mus musculus	11538	0	live	Adnp	AA589558, mKIAA0784	activity-dependent neuroprotective protein	activity-dependent neuroprotector homeobox protein	2 H3	2	NC_000068.7	168180965	168207112	minus	5
10090	Mus musculus	14748	0	live	Gpr3	Gpcr20, Gpcr21, Gpcr3	G-protein coupled receptor 3	G-protein coupled receptor 3	4 D2.3	4	NC_000070.6	133209340	133212536	minus	2
9606	Homo sapiens	54949	0	live	SDHAF2	C11orf79, PGL2, SDH5	succinate dehydrogenase complex assembly factor 2	succinate dehydrogenase assembly factor 2, mitochondrial|SDH assembly factor 2|hSDH5|succinate dehydrogenase subunit 5, mitochondrial	11q12.2	11	NC_000011.10	61430125	61446767	plus	4				613019
9606	Homo sapiens	115557	0	live	ARHGEF25	GEFT, p63RhoGEF	Rho guanine nucleotide exchange factor 25	rho guanine nucleotide exchange factor 25|RAC/CDC42 exchange factor|Rho guanine nucleotide exchange factor (GEF) 25|RhoA/RAC/CDC42 exchange factor|guanine nucleotide exchange factor GEFT|rac/Cdc42/Rho exchange factor GEFT|rhoA/Rac/Cdc42 guanine nucleotide exchange factor GEFT	12q13.3	12	NC_000012.12	57610180	57617245	plus	18				610215
9606	Homo sapiens	10626	0	live	TRIM16	EBBP	tripartite motif containing 16	tripartite motif-containing protein 16|E3 ubiquitin-protein ligase TRIM16|estrogen-responsive B box protein	17p12	17	NC_000017.11	15627966	15684311	minus	12				609505
9606	Homo sapiens	64852	0	live	TUT1	PAPD2, RBM21, STARPAP, TENT1, TUTase, URLC6	terminal uridylyl transferase 1, U6 snRNA-specific	speckle targeted PIP5K1A-regulated poly(A) polymerase|PAP-associated domain-containing 2|RNA uridylyltransferase|RNA-binding motif protein 21|RNA-binding protein 21|TUTase 6|U6 snRNA-specific terminal uridylyltransferase 1|U6-TUTase|nuclear speckle targeted phosphatidylinositol 4-phosphate 5-kinase type I-alpha regulated-poly(A) polymerase|nuclear speckle-targeted PIPK1A-regulated-poly(A) polymer…	11q12.3	11	NC_000011.10	62575045	62591637	minus	9				610641
9606	Homo sapiens	5413	0	live	SEPT5	CDCREL, CDCREL-1, CDCREL1, H5, HCDCREL-1, PNUTL1	septin 5	septin-5|cell division control related protein 1|peanut-like 1|platelet glycoprotein Ib beta chain	22q11.21	22	NC_000022.11	19714464	19723322	plus	13				602724
9606	Homo sapiens	272	0	live	AMPD3		adenosine monophosphate deaminase 3	AMP deaminase 3|AMP aminohydrolase|adenosine monophosphate deaminase (isoform E)|erythrocyte AMP deaminase|erythrocyte type AMP deaminase|erythrocyte-specific AMP deaminase|myoadenylate deaminase	11p15.4	11	NC_000011.10	10450321	10507579	plus	19				102772
9606	Homo sapiens	2342	0	live	FNTB	FPTB	farnesyltransferase, CAAX box, beta	protein farnesyltransferase subunit beta|CAAX farnesyltransferase subunit beta|FTase-beta|epididymis secretory sperm binding protein|ras proteins prenyltransferase subunit beta	14q23.3	14	NC_000014.9	64986789	65062652	plus	12				134636
9606	Homo sapiens	375298	0	live	CERKL	RP26	ceramide kinase like	ceramide kinase-like protein	2q31.3	2	NC_000002.12	181536672	181657107	minus	14				608381
9606	Homo sapiens	5780	0	live	PTPN9	MEG2, PTPMEG2	protein tyrosine phosphatase non-receptor type 9	tyrosine-protein phosphatase non-receptor type 9|PTPase-MEG2|protein-tyrosine phosphatase MEG2	15q24.2	15	NC_000015.10	75467121	75579291	minus	13				600768
559292	Saccharomyces cerevisiae S288C	855499	0	live	SSU72	YNL222W	RNA polymerase II subunit A C-terminal domain phosphatase	RNA polymerase II subunit A C-terminal domain phosphatase		XIV	NC_001146.8	229094	229714	plus	1
9606	Homo sapiens	58480	0	live	RHOU	ARHU, CDC42L1, G28K, WRCH1, hG28K	ras homolog family member U	rho-related GTP-binding protein RhoU|2310026M05Rik|CDC42-like GTPase 1|GTP-binding protein SB128|GTP-binding protein like 1|Ryu GTPase|ras homolog gene family, member U|ras-like gene family member U|rho GTPase-like protein ARHU|wnt-1 responsive Cdc42 homolog 1	1q42.13	1	NC_000001.11	228644647	228746669	plus	4				606366
9606	Homo sapiens	11078	0	live	TRIOBP	DFNB28, HRIHFB2122, TAP68, TARA, dJ37E16.4	TRIO and F-actin binding protein	TRIO and F-actin-binding protein|protein Tara|tara-like protein|trio-associated repeat on actin	22q13.1	22	NC_000022.11	37696988	37776556	plus	26				609761
9606	Homo sapiens	22936	0	live	ELL2	MRCCAT1	elongation factor for RNA polymerase II 2	RNA polymerase II elongation factor ELL2|ELL-related RNA polymerase II, elongation factor|elongation factor RNA for polymerase II 2|elongation factor, RNA polymerase II, 2|metastatic renal cell carcinoma-associated transcript 1	5q15	5	NC_000005.10	95885098	95962071	minus	15				601874
9606	Homo sapiens	9470	0	live	EIF4E2	4E-LP, 4EHP, EIF4EL3, IF4e, h4EHP	eukaryotic translation initiation factor 4E family member 2	eukaryotic translation initiation factor 4E type 2|eIF-4E type 2|eIF4E-like cap-binding protein|eIF4E-like protein 4E-LP|eukaryotic translation initiation factor 4E homologous protein|eukaryotic translation initiation factor 4E-like 3|mRNA cap-binding protein type 3	2q37.1	2	NC_000002.12	232550587	232583645	plus	10				605895
9606	Homo sapiens	64236	0	live	PDLIM2	MYSTIQUE, SLIM	PDZ and LIM domain 2	PDZ and LIM domain protein 2	8p21.3	8	NC_000008.11	22578741	22598025	plus	11				609722
9606	Homo sapiens	10437	0	live	IFI30	GILT, IFI-30, IP-30, IP30	IFI30 lysosomal thiol reductase	gamma-interferon-inducible lysosomal thiol reductase|gamma-interferon-inducible protein IP-30|interferon gamma-inducible protein 30 preproprotein|interferon, gamma-inducible protein 30|legumaturain	19p13.11	19	NC_000019.10	18173780	18178124	plus	7				604664
9606	Homo sapiens	100271849	0	live	MEF2B	RSRFR2	myocyte enhancer factor 2B	myocyte-specific enhancer factor 2B|MADS box transcription enhancer factor 2, polypeptide B (myocyte enhancer factor 2B)|serum response factor-like protein 2	19p13.11	19	NC_000019.10	19145567	19170289	minus	9				600661
10090	Mus musculus	58230	0	live	Rnf8	3830404E21Rik, AIP37, laXp180	ring finger protein 8	E3 ubiquitin-protein ligase RNF8|ActA binding protein 2|RING-type E3 ubiquitin transferase RNF8|actA-interacting protein 37	17 A3.3	17	NC_000083.6	29614789	29641664	plus	8
10116	Rattus norvegicus	83791	0	live	Fdps	Ac2-125, FPS	farnesyl diphosphate synthase	farnesyl pyrophosphate synthase|(2E,6E)-farnesyl diphosphate synthase|CR 39|FPP synthase|FPP synthetase|cholesterol-regulated 39 kDa protein|dimethylallyltranstransferase|farnesyl diphosphate synthase (farnesyl pyrophosphate synthetase, dimethylallyltranstransferase, geranyltranstransferase)|farnesyl diphosphate synthetase|farnesyl pyrophosphate synthetase|geranyltranstransferase|testis-specific …	2q34	2	NC_005101.4	188403595	188413219	minus	8
9606	Homo sapiens	539	0	live	ATP5PO	ATP5O, ATPO, HMC08D05, OSCP	ATP synthase peripheral stalk subunit OSCP	ATP synthase subunit O, mitochondrial|ATP synthase, H+ transporting, mitochondrial F1 complex, O subunit|human ATP synthase OSCP subunit|oligomycin sensitivity conferral protein oscp-like protein|oligomycin sensitivity conferring protein	21q22.11	21	NC_000021.9	33903453	33915854	minus	7				600828
9606	Homo sapiens	4637	0	live	MYL6	ESMLC, LC17, LC17-GI, LC17-NM, LC17A, LC17B, MLC-3, MLC1SM, MLC3NM, MLC3SM	myosin light chain 6	myosin light polypeptide 6|17 kDa myosin light chain|myosin light chain A3|myosin light chain alkali 3|myosin, light chain 6, alkali, smooth muscle and non-muscle|myosin, light polypeptide 6, alkali, smooth muscle and non-muscle	12q13.2	12	NC_000012.12	56158261	56161582	plus	7				609931
10090	Mus musculus	13423	0	live	Dnase2a	Dnase2	deoxyribonuclease II alpha	deoxyribonuclease-2-alpha|DNase II alpha|acid DNase|lysosomal DNase II	8 41.31 cM	8	NC_000074.6	84908624	84911461	plus	6
10090	Mus musculus	16638	0	live	Klra7	LGL-1, Ly-49G.1, Ly-49G.2, Ly-49G.3, Ly49G.4, Ly49g, Ly49g1, Ly49g2	killer cell lectin-like receptor, subfamily A, member 7	killer cell lectin-like receptor 7|T-cell surface glycoprotein Ly-49G|ly-49g|lymphocyte antigen 49g	6 63.44 cM	6	NC_000072.6	130218605	130233322	minus	9
10090	Mus musculus	20610	0	live	Sumo3	2810014B19Rik, D10Ertd345e, SMT3A, SUMO-3, Smt3h1	small ubiquitin-like modifier 3	small ubiquitin-related modifier 3|SMT3 (supressor of mif two, 3) homolog 1|SMT3 suppressor of mif two 3 homolog 3|ubiquitin-like protein SMT3A	10 39.72 cM	10	NC_000076.6	77606097	77618331	plus	7
9606	Homo sapiens	5261	0	live	PHKG2	GSD9C	phosphorylase kinase catalytic subunit gamma 2	phosphorylase b kinase gamma catalytic chain, liver/testis isoform|PHK-gamma-LT|PHK-gamma-T|PSK-C3|Phosphorylase kinase, gamma 2 (testis/liver)|phosphorylase b kinase gamma catalytic chain, testis/liver isoform|phosphorylase kinase gamma subunit 2|phosphorylase kinase subunit gamma-2|phosphorylase kinase, gamma 2 (testis)|serine/threonine-protein kinase PHKG2	16p11.2	16	NC_000016.10	30748299	30761176	plus	10				172471
9606	Homo sapiens	29086	0	live	BABAM1	C19orf62, HSPC142, MERIT40, NBA1	BRISC and BRCA1 A complex member 1	BRISC and BRCA1-A complex member 1|BRCA1-A complex subunit MERIT40|mediator of RAP80 interactions and targeting subunit of 40 kDa|mediator of Rap80 interactions and targeting 40 kDa|new component of the BRCA1-A complex|new component of the BRCAA1 A complex	19p13.11	19	NC_000019.10	17267376	17279353	plus	9				612766
9606	Homo sapiens	60436	0	live	TGIF2		TGFB induced factor homeobox 2	homeobox protein TGIF2|5'-TG-3' interacting factor 2|TGF(beta)-induced transcription factor 2|TGFB-induced factor 2 (TALE family homeobox)|transcription growth factor-beta-induced factor 2	20q11.23	20	NC_000020.11	36573473	36593952	plus	5				607294
9606	Homo sapiens	26013	0	live	L3MBTL1	H-L(3)MBT, L3MBTL, ZC2HC3, dJ138B7.3	L3MBTL histone methyl-lysine binding protein 1	lethal(3)malignant brain tumor-like protein 1|L3MBTL1, histone methyl-lysine binding protein|l(3)mbt protein homolog|l(3)mbt-like 1|lethal (3) malignant brain tumor l(3)	20q13.12	20	NC_000020.11	43507680	43541895	plus	22				608802
9606	Homo sapiens	27297	0	live	CRCP	CGRP-RCP, CGRPRCP, RCP, RCP9, RPC9	CGRP receptor component	DNA-directed RNA polymerase III subunit RPC9|CGRP-receptor component protein|RNA polymerase III subunit C9|calcitonin gene-related peptide-receptor component protein	7q11.21	7	NC_000007.14	66114818	66154568	plus	7				606121
9606	Homo sapiens	2005	0	live	ELK4	SAP1	ETS transcription factor ELK4	ETS domain-containing protein Elk-4|ELK4, ETS transcription factor|ELK4, ETS-domain protein (SRF accessory protein 1)|SAP-1|serum response factor accessory protein 1	1q32.1	1	NC_000001.11	205607943	205632872	minus	5				600246
559292	Saccharomyces cerevisiae S288C	853946	0	live	SIS2	YKR072C, HAL3	phosphopantothenoylcysteine decarboxylase complex subunit SIS2	phosphopantothenoylcysteine decarboxylase complex subunit SIS2		XI	NC_001143.9	576435	578123	minus	1
9606	Homo sapiens	381	0	live	ARF5		ADP ribosylation factor 5	ADP-ribosylation factor 5	7q32.1	7	NC_000007.14	127588352	127591705	plus	6				103188
10116	Rattus norvegicus	100145871	0	live	Adh5		alcohol dehydrogenase 5 (class III), chi polypeptide	alcohol dehydrogenase class-3|ADH-B2|FALDH|FDH|GSH-FDH|S-(hydroxymethyl)glutathione dehydrogenase|alcohol dehydrogenase 2|alcohol dehydrogenase B2|alcohol dehydrogenase class-III|class III alcohol dehydrogenase, chi subunit|glutathione-dependent formaldehyde dehydrogenase	2q44	2	NC_005101.4	243728500	243740907	plus	9
9606	Homo sapiens	10654	0	live	PMVK	HUMPMKI, PMK, PMKA, PMKASE, POROK1	phosphomevalonate kinase	phosphomevalonate kinase|testis tissue sperm-binding protein Li 95mP	1q21.3	1	NC_000001.11	154924732	154942689	minus	6				607622
9606	Homo sapiens	51131	0	live	PHF11	APY, BCAP, IGEL, IGER, IGHER, NY-REN-34, NYREN34	PHD finger protein 11	PHD finger protein 11|BRCA1 C-terminus-associated protein|IgE responsiveness (atopic)|renal carcinoma antigen NY-REN-34	13q14.2	13	NC_000013.11	49495610	49528992	plus	13				607796
9606	Homo sapiens	10256	0	live	CNKSR1	CNK, CNK1	connector enhancer of kinase suppressor of Ras 1	connector enhancer of kinase suppressor of ras 1|CNK homolog protein 1|connector enhancer of KSR 1|connector enhancer of KSR-like	1p36.11	1	NC_000001.11	26177490	26189884	plus	21				603272
9606	Homo sapiens	51192	0	live	CKLF	C321, CKLF2, CKLF3, CKLF4, HSPC224, UCK-1, CKLF	chemokine like factor	chemokine-like factor|chemokine-like factor 1|chemokine-like factor 2|chemokine-like factor 3|chemokine-like factor 4|transmembrane proteolipid	16q21	16	NC_000016.10	66552563	66566287	plus	4				616074
9606	Homo sapiens	29948	0	live	OSGIN1	BDGI, OKL38	oxidative stress induced growth inhibitor 1	oxidative stress-induced growth inhibitor 1|bone marrow stromal cell-derived growth inhibitor|ovary, kidney and liver protein 38|pregnancy-induced growth inhibitor OKL38	16q23.3	16	NC_000016.10	83953222	83966332	plus	6				607975
9606	Homo sapiens	83933	0	live	HDAC10	HD10	histone deacetylase 10	polyamine deacetylase HDAC10	22q13.33	22	NC_000022.11	50245183	50251405	minus	20				608544
9606	Homo sapiens	58472	0	live	SQOR	CGI-44, PRO1975, SQR, SQRDL	sulfide quinone oxidoreductase	sulfide:quinone oxidoreductase, mitochondrial|sulfide dehydrogenase like|sulfide quinone reductase-like	15q21.1	15	NC_000015.10	45631148	45691294	plus	12				617658
9606	Homo sapiens	11116	0	live	FGFR1OP	FOP	FGFR1 oncogene partner	FGFR1 oncogene partner|fibroblast growth factor receptor 1 oncogene partner	6q27	6	NC_000006.12	166999317	167042418	plus	13				605392
9606	Homo sapiens	4704	0	live	NDUFA9	CC6, CI-39k, CI39k, COQ11, MC1DN26, NDUFS2L, SDR22E1	NADH:ubiquinone oxidoreductase subunit A9	NADH dehydrogenase [ubiquinone] 1 alpha subcomplex subunit 9, mitochondrial|CI-39kD|NADH dehydrogenase (ubiquinone) 1 alpha subcomplex, 9, 39kDa|NADH dehydrogenase (ubiquinone) Fe-S protein 2-like (NADH-coenzyme Q reductase)|NADH-ubiquinone oxidoreductase 39 kDa subunit|complex I 39kDa subunit|short chain dehydrogenase/reductase family 22E, member 1	12p13.32	12	NC_000012.12	4649098	4687554	plus	11				603834
9606	Homo sapiens	124590	0	live	USH1G	ANKS4A, SANS	USH1 protein network component sans	Usher syndrome type-1G protein|Usher syndrome 1G (autosomal recessive)|scaffold protein containing ankyrin repeats and SAM domain	17q25.1	17	NC_000017.11	74916083	74923263	minus	4				607696
511145	Escherichia coli str. K-12 substr. MG1655	947096	0	live	rplS	b2606, ECK2603	50S ribosomal subunit protein L19	50S ribosomal subunit protein L19			NC_000913.3	2744183	2744530	minus	0
9606	Homo sapiens	64121	0	live	RRAGC	GTR2, RAGC, TIB929	Ras related GTP binding C	ras-related GTP-binding protein C|GTPase-interacting protein 2|Rag C protein	1p34.3	1	NC_000001.11	38838197	38859823	minus	7				608267
9606	Homo sapiens	8620	0	live	NPFF	FMRFAL	neuropeptide FF-amide peptide precursor	pro-FMRFamide-related neuropeptide FF	12q13.13	12	NC_000012.12	53506688	53507913	minus	4				604643
9606	Homo sapiens	29933	0	live	GPR132	G2A	G protein-coupled receptor 132	probable G-protein coupled receptor 132|G2 accumulation protein	14q32.33	14	NC_000014.9	105049389	105065550	minus	5				606167
9606	Homo sapiens	23417	0	live	MLYCD	MCD	malonyl-CoA decarboxylase	malonyl-CoA decarboxylase, mitochondrial|malonyl coenzyme A decarboxylase	16q23.3	16	NC_000016.10	83899125	83916182	plus	5				606761
9606	Homo sapiens	6728	0	live	SRP19		signal recognition particle 19	signal recognition particle 19 kDa protein|signal recognition particle 19kD|signal recognition particle 19kDa	5q22.2	5	NC_000005.10	112861188	112893079	plus	6				182175
9606	Homo sapiens	4681	0	live	NBL1	D1S1733E, DAN, DAND1, NB, NO3	NBL1, DAN family BMP antagonist	neuroblastoma suppressor of tumorigenicity 1|DAN domain family member 1|differential screening-selected gene aberrant in neuroblastoma|neuroblastoma 1, DAN family BMP antagonist|neuroblastoma candidate region, suppression of tumorigenicity 1	1p36.13	1	NC_000001.11	19643229	19658456	plus	10				600613
9606	Homo sapiens	9521	0	live	EEF1E1	AIMP3, P18	eukaryotic translation elongation factor 1 epsilon 1	eukaryotic translation elongation factor 1 epsilon-1|ARS-interacting multifunctional protein 3|aminoacyl tRNA synthetase complex-interacting multifunctional protein 3|multisynthase complex auxiliary component p18|p18 component of aminoacyl-tRNA synthetase complex	6p24.3	6	NC_000006.12	8073360	8102595	minus	5				609206
559292	Saccharomyces cerevisiae S288C	855177	0	live	TIF34	YMR146C	translation initiation factor eIF3 subunit i	translation initiation factor eIF3 subunit i		XIII	NC_001145.3	557481	558524	minus	1
559292	Saccharomyces cerevisiae S288C	852039	0	live	TIF35	YDR429C	translation initiation factor eIF3 core subunit g	translation initiation factor eIF3 core subunit g		IV	NC_001136.10	1324477	1325301	minus	1
9606	Homo sapiens	6407	0	live	SEMG2	SGII	semenogelin 2	semenogelin-2|semenogelin II	20q13.12	20	NC_000020.11	45221369	45224458	plus	3				182141
9606	Homo sapiens	10061	0	live	ABCF2	ABC28, EST133090, HUSSY-18, HUSSY18	ATP binding cassette subfamily F member 2	ATP-binding cassette sub-family F member 2|ABC-type transport protein|ATP-binding cassette, sub-family F (GCN20), member 2|iron-inhibited ABC transporter 2	7q36.1	7	NC_000007.14	151207837	151227374	minus	16				612510
9606	Homo sapiens	9718	0	live	ECE2	EEF1AKMT4	endothelin converting enzyme 2	endothelin-converting enzyme 2|EEF1A lysine methyltransferase 4|EEF1AKMT4-ECE2|EEF1AKMT4-ECE2 readthrough transcript protein	3q27.1	3	NC_000003.12	184276011	184293031	plus	19				610145
9606	Homo sapiens	1325	0	live	CORT	CST-14, CST-17, CST-29	cortistatin	cortistatin|cortistatin-14|cortistatin-17|cortistatin-29|prepro-cortistatin|preprocortistatin	1p36.22	1	NC_000001.11	10449719	10452003	plus	2				602784
9606	Homo sapiens	10093	0	live	ARPC4	ARC20, P20-ARC	actin related protein 2/3 complex subunit 4	actin-related protein 2/3 complex subunit 4|actin related protein 2/3 complex, subunit 4, 20kDa|arp2/3 complex 20 kDa subunit|arp2/3 protein complex subunit p20	3p25.3	3	NC_000003.12	9792495	9807105	plus	7				604226
10116	Rattus norvegicus	192363	0	live	Nos1ap	Capon	nitric oxide synthase 1 adaptor protein	carboxyl-terminal PDZ ligand of neuronal nitric oxide synthase protein|C-terminal PDZ domain ligand of neuronal nitric oxide synthase|C-terminal PDZ ligand of neuronal nitric oxide synthase protein|nitric oxide synthase 1 (neuronal) adaptor protein	13q24	13	NC_005112.4	88653123	88943976	minus	10
9606	Homo sapiens	55149	0	live	MTPAP	PAPD1, SPAX4, TENT6	mitochondrial poly(A) polymerase	poly(A) RNA polymerase, mitochondrial|PAP-associated domain-containing protein 1|TUTase 1|polynucleotide adenylyltransferase|terminal uridylyltransferase 1	10p11.23	10	NC_000010.11	30309801	30349338	minus	9				613669
9606	Homo sapiens	6291	0	live	SAA4	C-SAA, CSAA	serum amyloid A4, constitutive	serum amyloid A-4 protein|constitutively expressed serum amyloid A protein	11p15.1	11	NC_000011.10	18231355	18236837	minus	4				104752
9606	Homo sapiens	353376	0	live	TICAM2	MyD88-4, TICAM-2, TIRAP3, TIRP, TRAM	toll like receptor adaptor molecule 2	TIR domain-containing adapter molecule 2|NF-kappa-B-activating protein 502|TRIF-related adaptor molecule|cytoplasmic adaptor|putative NF-kappa-B-activating protein 502|toll-like receptor adaptor protein 3|toll/interleukin-1 receptor (TIR) domain-containing adapter protein	5q22.3	5	NC_000005.10	115578496	115602479	minus	2				608321
9606	Homo sapiens	5746	0	live	PTH2R	PTHR2	parathyroid hormone 2 receptor	parathyroid hormone 2 receptor|PTH2 receptor|parathyroid hormone receptor 2	2q34	2	NC_000002.12	208359845	208494506	plus	14				601469
9606	Homo sapiens	10960	0	live	LMAN2	C5orf8, GP36B, VIP36	lectin, mannose binding 2	vesicular integral-membrane protein VIP36|epididymis secretory sperm binding protein|glycoprotein GP36b|vesicular integral protein of 36 kDa|vesicular integral-membrane protein 36	5q35.3	5	NC_000005.10	177331562	177351884	minus	8				609551
9606	Homo sapiens	11244	0	live	ZHX1		zinc fingers and homeoboxes 1	zinc fingers and homeoboxes protein 1|zinc finger and homeodomain protein 1|zinc fingers and homeobox 1	8q24.13	8	NC_000008.11	123248450	123275541	minus	5				604764
10090	Mus musculus	17165	0	live	Mapkapk5	MK5, PRAK	MAP kinase-activated protein kinase 5	MAP kinase-activated protein kinase 5|MAPK-activated protein kinase 5|MAPKAP kinase 5|MAPKAPK-5	5 F	5	NC_000071.6	121525051	121545892	minus	14
9606	Homo sapiens	25928	0	live	SOSTDC1	CDA019, DAND7, ECTODIN, USAG1	sclerostin domain containing 1	sclerostin domain-containing protein 1|cystine-knot containing secreted protein|ectodermal BMP inhibitor|uterine sensitization-associated protein-1|wise	7p21.2	7	NC_000007.14	16461481	16465849	minus	2				609675
9606	Homo sapiens	57835	0	live	SLC4A5	NBC4, NBCe2	solute carrier family 4 member 5	electrogenic sodium bicarbonate cotransporter 4|solute carrier family 4 (sodium bicarbonate cotransporter), member 5	2p13.1	2	NC_000002.12	74216242	74343407	minus	32				606757
9606	Homo sapiens	56993	0	live	TOMM22	1C9-2, MST065, MSTP065, TOM22	translocase of outer mitochondrial membrane 22	mitochondrial import receptor subunit TOM22 homolog|mitochondrial import receptor Tom22|translocase of outer membrane 22 kDa subunit homolog|translocase of outer mitochondrial membrane 22 homolog	22q13.1	22	NC_000022.11	38681949	38684760	plus	4				607046
9606	Homo sapiens	5016	0	live	OVGP1	CHIT5, EGP, MUC9, OGP	oviductal glycoprotein 1	oviduct-specific glycoprotein|estrogen-dependent oviduct protein|mucin 9|oviduct glycoprotein|oviductal glycoprotein 1, 120kDa|oviductin	1p13.2	1	NC_000001.11	111414315	111427777	minus	11				603578
9606	Homo sapiens	9054	0	live	NFS1	HUSSY-08, IscS, NIFS	NFS1 cysteine desulfurase	cysteine desulfurase, mitochondrial|NFS1 nitrogen fixation 1 homolog|nitrogen fixation 1 (S. cerevisiae, homolog)|nitrogen-fixing bacteria S-like protein	20q11.22	20	NC_000020.11	35668688	35699365	minus	14				603485
10090	Mus musculus	12587	0	live	Mia	CD-RAP, Cdrap1, Mia	melanoma inhibitory activity	melanoma-derived growth regulatory protein|cartilage-derived retinoic acid-sensitive protein|melanoma inhibitory activity 1|melanoma inhibitory activity protein	7 15.84 cM	7	NC_000073.6	27179741	27181149	minus	4
9606	Homo sapiens	29082	0	live	CHMP4A	C14orf123, CHMP4, CHMP4B, HSPC134, SHAX2, SNF7, SNF7-1, VPS32-1, VPS32A	charged multivesicular body protein 4A	charged multivesicular body protein 4a|SNF7 homolog associated with Alix-2|Snf7 homologue associated with Alix 2|chromatin modifying protein 4A|vacuolar protein sorting-associated protein 32-1	14q12	14	NC_000014.9	24209581	24213830	minus	6				610051
9606	Homo sapiens	51086	0	live	TNNI3K	CARK, CCDD	TNNI3 interacting kinase	serine/threonine-protein kinase TNNI3K|cardiac ankyrin repeat kinase|cardiac troponin I-interacting kinase	1p31.1	1	NC_000001.11	74235387	74544432	plus	25				613932
9606	Homo sapiens	2634	0	live	GBP2		guanylate binding protein 2	guanylate-binding protein 2|GTP-binding protein 2|guanine nucleotide-binding protein 2|guanylate binding protein 2, interferon-inducible|interferon-induced guanylate-binding protein 2	1p22.2	1	NC_000001.11	89106132	89126159	minus	11				600412
9606	Homo sapiens	51807	0	live	TUBA8	CDCBM8, TUBAL2	tubulin alpha 8	tubulin alpha-8 chain|tubulin alpha chain-like 2	22q11.21	22	NC_000022.11	18110687	18131731	plus	5				605742
9606	Homo sapiens	10559	0	live	SLC35A1	CDG2F, CMPST, CST, hCST	solute carrier family 35 member A1	CMP-sialic acid transporter|CMP-SA-Tr|CMP-Sia-Tr|mutated CMP-sialic acid transporter A1|solute carrier family 35 (CMP-sialic acid transporter), member 1|solute carrier family 35 (CMP-sialic acid transporter), member A1|solute carrier family 35 (UDP-galactose transporter), member 1	6q15	6	NC_000006.12	87472925	87512339	plus	8				605634
10090	Mus musculus	75570	0	live	Nhej1	1700029B21Rik, XLF, cernunnos	nonhomologous end-joining factor 1	non-homologous end-joining factor 1|XRCC4-like factor|protein cernunnos	1 C4	1	NC_000067.6	74967346	75125226	minus	8
9606	Homo sapiens	5557	0	live	PRIM1	p49	DNA primase subunit 1	DNA primase small subunit|DNA primase 1|DNA primase 49 kDa subunit|DNA primase subunit 48|primase (DNA) subunit 1|primase p49 subunit|primase polypeptide 1, 49kDa|primase, DNA, polypeptide 1 (49kDa)	12q13.3	12	NC_000012.12	56731580	56752362	minus	13				176635
9606	Homo sapiens	1819	0	live	DRG2		developmentally regulated GTP binding protein 2	developmentally-regulated GTP-binding protein 2|TRAFAC GTPase DRG2|translation factor GTPase DRG2	17p11.2	17	NC_000017.11	18087867	18107985	plus	13				602986
9606	Homo sapiens	65082	0	live	VPS33A	MPSPS	VPS33A core subunit of CORVET and HOPS complexes	vacuolar protein sorting-associated protein 33A|VPS33A, CORVET/HOPS core subunit|vacuolar protein sorting 33 homolog A|vacuolar protein sorting 33A	12q24.31	12	NC_000012.12	122229561	122266823	minus	14				610034
9606	Homo sapiens	58495	0	live	OVOL2	CHED, CHED1, CHED2, EUROIMAGE566589, PPCD1, ZNF339	ovo like zinc finger 2	transcription factor Ovo-like 2|corneal endothelial dystrophy 1 (autosomal dominant)|zinc finger protein 339	20p11.23	20	NC_000020.11	18024152	18059188	minus	5				616441
9606	Homo sapiens	10286	0	live	BCAS2	DAM1, SPF27, Snt309	BCAS2 pre-mRNA processing factor	pre-mRNA-splicing factor SPF27|DNA amplified in mammary carcinoma 1 protein|breast carcinoma amplified sequence 2|spliceosome associated protein, amplified in breast cancer|spliceosome-associated protein SPF 27	1p13.2	1	NC_000001.11	114567557	114581644	minus	7				605783
9606	Homo sapiens	79791	0	live	FBXO31	FBX14, FBXO14, Fbx31, MRT45, pp2386	F-box protein 31	F-box only protein 31|SCF ubiquitin ligase specificity factor|putative breast cancer tumor-suppressor	16q24.2	16	NC_000016.10	87326987	87392107	minus	11				609102
9606	Homo sapiens	27131	0	live	SNX5		sorting nexin 5	sorting nexin-5	20p11.23	20	NC_000020.11	17941596	17968991	minus	14				605937
9606	Homo sapiens	25861	0	live	WHRN	CIP98, DFNB31, PDZD7B, USH2D, WI	whirlin	whirlin|CASK-interacting protein CIP98|autosomal recessive deafness type 31 protein	9q32	9	NC_000009.12	114402078	114505500	minus	20				607928
9606	Homo sapiens	85414	0	live	SLC45A3	IPCA-2, IPCA-6, IPCA-8, IPCA6, PCANAP2, PCANAP6, PCANAP8, PRST	solute carrier family 45 member 3	solute carrier family 45 member 3|prostate cancer associated protein 2|prostate cancer associated protein 6|prostate cancer associated protein 8|prostate cancer-associated gene 2|prostate cancer-associated gene 6|prostate cancer-associated gene 8|prostein	1q32.1	1	NC_000001.11	205657853	205680502	minus	5				605097
9606	Homo sapiens	10985	0	live	GCN1	GCN1LL1, PRIC295, GCN1	GCN1 activator of EIF2AK4	eIF-2-alpha kinase activator GCN1|GCN1 (general control of amino-acid synthesis 1, yeast)-like 1|GCN1 eIF-2-alpha kinase activator homolog|GCN1 general control of amino-acid synthesis 1-like 1|GCN1, eIF2 alpha kinase activator homolog|GCN1-like protein 1|general control of amino-acid synthesis 1-like protein 1|hsGCN1|peroxisome proliferator activated receptor interacting complex protein|translati…	12q24.23	12	NC_000012.12	120127210	120194710	minus	58				605614
9606	Homo sapiens	57121	0	live	LPAR5	GPR92, GPR93, KPG_010, LPA5	lysophosphatidic acid receptor 5	lysophosphatidic acid receptor 5|G protein-coupled receptor 92|G-protein coupled receptor 93|LPA receptor 5|LPA-5	12p13.31	12	NC_000012.12	6618835	6636131	minus	3				606926
9606	Homo sapiens	25813	0	live	SAMM50	CGI-51, OMP85, SAM50, TOB55, TRG-3, YNL026W	SAMM50 sorting and assembly machinery component	sorting and assembly machinery component 50 homolog|sorting and assembly machinery 50kDa|transformation-related gene 3 protein	22q13.31	22	NC_000022.11	43955381	43996532	plus	15				612058
9606	Homo sapiens	5026	0	live	P2RX5	LRH-1, P2X5, P2X5R	purinergic receptor P2X 5	P2X purinoceptor 5|ATP receptor subunit|ionotropic ATP receptor P2X5|lymphoid-restricted histocompatibility antigen-1|purinergic receptor P2X, ligand gated ion channel, 5	17p13.2	17	NC_000017.11	3673227	3696404	minus	12				602836
9606	Homo sapiens	338872	0	live	C1QTNF9	AQL1A, CTRP9, C1QTNF9	C1q and TNF related 9	complement C1q and tumor necrosis factor-related protein 9A|C1q and tumor necrosis factor related protein 9|complement C1q and tumor necrosis factor-related protein 9|complement C1q tumor necrosis factor-related protein 9|complement C1q tumor necrosis factor-related protein 9A	13q12.12	13	NC_000013.11	24307166	24322531	plus	6				614285
10090	Mus musculus	237928	0	live	Phospho1	D11Moh36, Phospo1	phosphatase, orphan 1	phosphoethanolamine/phosphocholine phosphatase	11 59.01 cM	11	NC_000077.6	95824500	95832140	plus	3
9606	Homo sapiens	161497	0	live	STRC	DFNB16	stereocilin	stereocilin	15q15.3	15	NC_000015.10	43599563	43618800	minus	29				606440
9606	Homo sapiens	8799	0	live	PEX11B	PEX11-BETA, PEX14B	peroxisomal biogenesis factor 11 beta	peroxisomal membrane protein 11B|peroxin-11B|peroxisomal biogenesis factor 11B|protein PEX11 homolog beta	1q21.1	1	NC_000001.11	145911348	145918924	minus	5				603867
9606	Homo sapiens	6677	0	live	SPAM1	HEL-S-96n, HYA1, HYAL1, HYAL3, HYAL5, PH-20, PH20, SPAG15	sperm adhesion molecule 1	hyaluronidase PH-20|PH-20 hyaluronidase|epididymis secretory sperm binding protein Li 96n|hyal-PH20|hyaluronoglucosaminidase PH-20|sperm adhesion molecule 1 (PH-20 hyaluronidase, zona pellucida binding)|sperm surface protein PH-20	7q31.32	7	NC_000007.14	123925232	123971410	plus	9				600930
9606	Homo sapiens	50801	0	live	KCNK4	K2p4.1, TRAAK, TRAAK1	potassium two pore domain channel subfamily K member 4	potassium channel subfamily K member 4|K2P4.1 potassium channel|TWIK-related arachidonic acid-stimulated potassium channel protein|potassium channel, subfamily K, member 4|potassium channel, two pore domain subfamily K, member 4|two pore K(+) channel KT4.1|two pore K+ channel KT4.1|two pore potassium channel KT4.1	11q13.1	11	NC_000011.10	64291302	64300031	plus	9				605720
9606	Homo sapiens	280	0	live	AMY2B	AMY2, AMY3, HXA	amylase alpha 2B (pancreatic)	alpha-amylase 2B|1,4-alpha-D-glucan glucanohydrolase 2B|carcinoid alpha-amylase|glycogenase	1p21.1	1	NC_000001.11	103554644	103579534	plus	12				104660
9606	Homo sapiens	9885	0	live	OSBPL2	DFNA67, DNFA67, ORP-2, ORP2	oxysterol binding protein like 2	oxysterol-binding protein-related protein 2|OSBP-related protein 2	20q13.33	20	NC_000020.11	62238485	62296213	plus	18				606731
9606	Homo sapiens	1945	0	live	EFNA4	EFL4, EPLG4, LERK4	ephrin A4	ephrin-A4|LERK-4|eph-related receptor tyrosine kinase ligand 4|ligand of eph-related kinase 4	1q21.3	1	NC_000001.11	155063737	155069553	plus	4				601380
9606	Homo sapiens	8216	0	live	LZTR1	BTBD29, LZTR-1, NS10, NS2, SWNTS2	leucine zipper like transcription regulator 1	leucine-zipper-like transcriptional regulator 1|epididymis secretory sperm binding protein	22q11.1-q11.2	22	NC_000022.11	20982269	20999037	plus	21				600574
9606	Homo sapiens	30851	0	live	TAX1BP3	TIP-1, TIP1	Tax1 binding protein 3	tax1-binding protein 3|Tax interaction protein 1|Tax1 (human T-cell leukemia virus type I) binding protein 3|glutaminase-interacting protein 3|tax-interacting protein 1	17p13.2	17	NC_000017.11	3662893	3668679	minus	4				616484
9606	Homo sapiens	9095	0	live	TBX19	TBS19, TPIT, dJ747L4.1	T-box 19	T-box transcription factor TBX19|T-box factor, pituitary|T-box protein 19|TBS 19	1q24.2	1	NC_000001.11	168281040	168314426	plus	8				604614
9606	Homo sapiens	5876	0	live	RABGGTB	GGTB	Rab geranylgeranyltransferase subunit beta	geranylgeranyl transferase type-2 subunit beta|GGTase-II-beta|Rab geranylgeranyltransferase beta subunit|rab GG transferase beta|rab GGTase beta|type II protein geranyl-geranyltransferase subunit beta	1p31.1	1	NC_000001.11	75786194	75795090	plus	11				179080
9606	Homo sapiens	11194	0	live	ABCB8	EST328128, M-ABC1, MABC1	ATP binding cassette subfamily B member 8	ATP-binding cassette sub-family B member 8, mitochondrial|ATP-binding cassette, sub-family B (MDR/TAP), member 8|mitochondrial ABC protein|mitochondrial ATP-binding cassette 1	7q36.1	7	NC_000007.14	151028422	151047782	plus	17				605464
9606	Homo sapiens	10795	0	live	ZNF268	HZF3	zinc finger protein 268	zinc finger protein 268|zinc finger protein 3|zinc finger protein HZF3	12q24.33	12	NC_000012.12	133181409	133207112	plus	7				604753
9606	Homo sapiens	26056	0	live	RAB11FIP5	GAF1, RIP11, pp75	RAB11 family interacting protein 5	rab11 family-interacting protein 5|RAB11 family interacting protein 5 (class I)|gaf-1|gamma-SNAP-associated factor 1|phosphoprotein pp75|rab11-FIP5|rab11-interacting protein Rip11	2p13.2	2	NC_000002.12	73073382	73113018	minus	5				605536
9606	Homo sapiens	245711	0	live	SPDYA	RINGO3, RINGOA, SPDY1, SPY1	speedy/RINGO cell cycle regulator family member A	speedy protein A|RINGO A|epididymis secretory sperm binding protein|hSpy/Ringo A|rapid inducer of G2/M progression in oocytes A|speedy homolog A|speedy-1	2p23.2	2	NC_000002.12	28810834	28850610	plus	8				614029
9606	Homo sapiens	200558	0	live	APLF	APFL, C2orf13, PALF, Xip1, ZCCHH1	aprataxin and PNKP like factor	aprataxin and PNK-like factor|PNK and APTX-like FHA domain-containing protein|PNK and APTX-like FHA protein|XRCC1-interacting protein 1|aprataxin- and PNK-like factor|apurinic-apyrimidinic endonuclease APLF|zinc finger, CX5CX6HX5H motif containing 1	2p13.3	2	NC_000002.12	68467559	68580162	plus	10				611035
9986	Oryctolagus cuniculus	100009084	0	live	HBB2	HBB, HBB1	hemoglobin, beta	hemoglobin subunit beta-1/2|beta globin|beta-1/2-globin|hemoglobin beta-1/2 chain		1	NC_013669.1	146237016	146238517	minus	3
10090	Mus musculus	14017	0	live	Evi2a	AW491894, Evi-2, Evi2	ecotropic viral integration site 2a	protein EVI2A|EVI-2A|ecotropic viral integration site 2A protein	11 46.81 cM	11	NC_000077.6	79526560	79530609	minus	2
9606	Homo sapiens	6745	0	live	SSR1	TRAPA	signal sequence receptor subunit 1	translocon-associated protein subunit alpha|SSR alpha subunit|SSR-alpha|TRAP alpha|signal sequence receptor subunit alpha|signal sequence receptor, alpha|translocon-associated protein alpha subunit	6p24.3	6	NC_000006.12	7281143	7313314	minus	8				600868
9606	Homo sapiens	9453	0	live	GGPS1	GGPPS, GGPPS1	geranylgeranyl diphosphate synthase 1	geranylgeranyl pyrophosphate synthase|(2E,6E)-farnesyl diphosphate synthase|GGPP synthase|GGPPSase|dimethylallyltranstransferase|farnesyl diphosphate synthase|farnesyltranstransferase|geranyltranstransferase	1q42.3	1	NC_000001.11	235328438	235344532	plus	5				606982
9606	Homo sapiens	729920	0	live	CRPPA	ISPD, LGMDR20, MDDGA7, MDDGC7, Nip, hISPD	CDP-L-ribitol pyrophosphorylase A	D-ribitol-5-phosphate cytidylyltransferase|2-C-methyl-D-erythritol 4-phosphate cytidylyltransferase-like protein|4-diphosphocytidyl-2C-methyl-D-erythritol synthase homolog|isoprenoid synthase domain containing|notch1-induced protein|testicular tissue protein Li 97	7p21.2	7	NC_000007.14	16087527	16502500	minus	22				614631
9606	Homo sapiens	729920	0	live	CRPPA	ISPD, LGMDR20, MDDGA7, MDDGC7, Nip, hISPD	CDP-L-ribitol pyrophosphorylase A	D-ribitol-5-phosphate cytidylyltransferase|2-C-methyl-D-erythritol 4-phosphate cytidylyltransferase-like protein|4-diphosphocytidyl-2C-methyl-D-erythritol synthase homolog|isoprenoid synthase domain containing|notch1-induced protein|testicular tissue protein Li 97	7p21.2	7	NC_000007.14	16087407	16090054	minus	22				614631
10090	Mus musculus	19822	0	live	Rnf4	AU018689, Gtrgeo8, SNURF	ring finger protein 4	E3 ubiquitin-protein ligase RNF4|E3 ubiquitin ligase RNF4|RING-type E3 ubiquitin transferase RNF4	5 B2	5	NC_000071.6	34336250	34353445	plus	9
9606	Homo sapiens	1187	0	live	CLCNKA	CLCK1, ClC-K1, hClC-Ka	chloride voltage-gated channel Ka	chloride channel protein ClC-Ka|chloride channel Ka|chloride channel, kidney, A|chloride channel, voltage-sensitive Ka	1p36.13	1	NC_000001.11	16021991	16034050	plus	20				602024
9606	Homo sapiens	10490	0	live	VTI1B	VTI1, VTI1-LIKE, VTI1L, VTI2, v-SNARE, vti1-rp1	vesicle transport through interaction with t-SNAREs 1B	vesicle transport through interaction with t-SNAREs homolog 1B|vesicle transport v-SNARE protein Vti1-like 1|vesicle-associated soluble NSF attachment protein receptor	14q24.1	14	NC_000014.9	67651149	67674885	minus	6				603207
9606	Homo sapiens	8693	0	live	GALNT4	GALNAC-T4, GALNACT4	polypeptide N-acetylgalactosaminyltransferase 4	polypeptide N-acetylgalactosaminyltransferase 4|UDP-GalNAc:polypeptide N-acetylgalactosaminyltransferase 4|UDP-N-acetyl-alpha-D-galactosamine:polypeptide N-acetylgalactosaminyltransferase 4 (GalNAc-T4)|polypeptide GalNAc transferase 4|pp-GaNTase 4|protein-UDP acetylgalactosaminyltransferase 4	12q21.33	12	NC_000012.12	89519412	89524806	minus	1				603565
10090	Mus musculus	14204	0	live	Il4i1	Fig1, Fig1-ps, H-4, H-46, H4, H46, LAAO, LAO	interleukin 4 induced 1	L-amino-acid oxidase|IL4-induced protein 1|histocompatibility 46|interleukin-4-induced protein 1|interleukin-four induced gene 1|interleukin-four induced gene-1 protein|interleukin-four induced protein-1|protein Fig-1	7 28.93 cM	7	NC_000073.6	44836288	44840809	plus	8
9606	Homo sapiens	29925	0	live	GMPPB	LGMDR19, MDDGA14, MDDGB14, MDDGC14	GDP-mannose pyrophosphorylase B	mannose-1-phosphate guanyltransferase beta|GTP-mannose-1-phosphate guanylyltransferase beta	3p21.31	3	NC_000003.12	49721476	49723974	minus	9				615320
9606	Homo sapiens	129880	0	live	BBS5		Bardet-Biedl syndrome 5	Bardet-Biedl syndrome 5 protein	2q31.1	2	NC_000002.12	169479496	169506655	plus	12				603650
9606	Homo sapiens	9737	0	live	GPRASP1	GASP, GASP-1, GASP1	G protein-coupled receptor associated sorting protein 1	G-protein coupled receptor-associated sorting protein 1	Xq22.1	X	NC_000023.11	102651366	102659083	plus	6				300417
9606	Homo sapiens	55284	0	live	UBE2W	UBC-16, UBC16	ubiquitin conjugating enzyme E2 W	ubiquitin-conjugating enzyme E2 W|E2 ubiquitin-conjugating enzyme W|N-terminal E2 ubiquitin-conjugating enzyme|N-terminus-conjugating E2|ubiquitin carrier protein W|ubiquitin conjugating enzyme E2 W (putative)|ubiquitin conjugating enzyme E2W (putative)|ubiquitin-conjugating enzyme 16|ubiquitin-conjugating enzyme 2W|ubiquitin-protein ligase W	8q21.11	8	NC_000008.11	73780097	73878910	minus	10				614277
9606	Homo sapiens	116985	0	live	ARAP1	CENTD2	ArfGAP with RhoGAP domain, ankyrin repeat and PH domain 1	arf-GAP with Rho-GAP domain, ANK repeat and PH domain-containing protein 1|ARF-GAP, RHO-GAP, ankyrin repeat, and pleckstrin homology domains-containing protein 1|centaurin-delta-2|cnt-d2	11q13.4	11	NC_000011.10	72685069	72752389	minus	36				606646
9606	Homo sapiens	6838	0	live	SURF6	RRP14	surfeit 6	surfeit locus protein 6	9q34.2	9	NC_000009.12	133330707	133336210	minus	5				185642
9606	Homo sapiens	4661	0	live	MYT1	C20orf36, MTF1, MYTI, NZF2, PLPB1, ZC2H2C1, ZC2HC4A	myelin transcription factor 1	myelin transcription factor 1|myelin transcription factor I|neural zinc finger transcription factor 2|proteolipid protein binding protein	20q13.33	20	NC_000020.11	64164474	64242253	plus	23				600379
9606	Homo sapiens	1730	0	live	DIAPH2	DIA, DIA2, DRF2, POF, POF2, POF2A	diaphanous related formin 2	protein diaphanous homolog 2|diaphanous homolog 2|diaphorase-2	Xq21.33	X	NC_000023.11	96684663	97600598	plus	28				300108
9606	Homo sapiens	80736	0	live	SLC44A4	C6orf29, CTL4, DFNA72, NG22, TPPT, hTPPT1	solute carrier family 44 member 4	choline transporter-like protein 4|testicular tissue protein Li 48|thiamine pyrophosphate transporter|thiamine pyrophosphate transporter 1	6p21.33	6	NC_000006.12	31863192	31879046	minus	22				606107
9606	Homo sapiens	51109	0	live	RDH11	ARSDR1, CGI82, HCBP12, MDT1, PSDR1, RALR1, RDJCSS, SCALD, SDR7C1	retinol dehydrogenase 11	retinol dehydrogenase 11|HCV core-binding protein HCBP12|androgen-regulated short-chain dehydrogenase/reductase 1|prostate short-chain dehydrogenase reductase 1|retinal reductase 1|retinol dehydrogenase 11 (all-trans/9-cis/11-cis)|short chain dehydrogenase/reductase family 7C, member 1	14q24.1	14	NC_000014.9	67676800	67695793	minus	7				607849
9606	Homo sapiens	8528	0	live	DDO	DASOX-1, DDO-2, DDO	D-aspartate oxidase	D-aspartate oxidase|D-aspartate oxidase, DDO|aspartic oxidase	6q21	6	NC_000006.12	110392180	110415550	minus	5				124450
9606	Homo sapiens	83463	0	live	MXD3	BHLHC13, MAD3, MYX	MAX dimerization protein 3	max dimerization protein 3|Max-associated protein 3|Max-interacting transcriptional repressor MAD3|class C basic helix-loop-helix protein 13|max dimerizer 3	5q35.3	5	NC_000005.10	177305500	177312291	minus	7				609450
9606	Homo sapiens	51631	0	live	LUC7L2	CGI-59, CGI-74, LUC7B2	LUC7 like 2, pre-mRNA splicing factor	putative RNA-binding protein Luc7-like 2|LUC7-like 2	7q34	7	NC_000007.14	139340359	139423457	plus	13				613056
9606	Homo sapiens	9338	0	live	TCEAL1	SIIR, WEX9, p21, pp21	transcription elongation factor A like 1	transcription elongation factor A protein-like 1|TCEA-like protein 1|nuclear phosphoprotein p21/SIIR|transcription elongation factor A (SII)-like 1|transcription elongation factor S-II protein-like 1	Xq22.2	X	NC_000023.11	103628720	103630953	plus	4				300237
9606	Homo sapiens	8544	0	live	PIR		pirin	pirin|pirin (iron-binding nuclear protein)|probable quercetin 2,3-dioxygenase PIR|probable quercetinase	Xp22.2	X	NC_000023.11	15384799	15493588	minus	10				300931
9606	Homo sapiens	26258	0	live	BLOC1S6	BLOS6, HPS9, PA, PALLID, PLDN	biogenesis of lysosomal organelles complex 1 subunit 6	biogenesis of lysosome-related organelles complex 1 subunit 6|BLOC-1 subunit 6|biogenesis of lysosomal organelles complex-1, subunit 5, pallidin|biogenesis of lysosomal organelles complex-1, subunit 6, pallidin|pallid protein homolog|syntaxin 13 binding protein 1|syntaxin 13-interacting protein pallid	15q21.1	15	NC_000015.10	45587123	45609716	plus	7				604310
9606	Homo sapiens	8904	0	live	CPNE1	COPN1, CPN1	copine 1	copine-1|chromobindin 17|copine I	20q11.22	20	NC_000020.11	35626031	35664956	minus	19				604205
9606	Homo sapiens	100532732	0	live	MSH5-SAPCD1	MSH5-C6orf26	MSH5-SAPCD1 readthrough (NMD candidate)	MSH5-C6orf26 readthrough (non-protein coding)|MSH5-SAPCD1 readthrough (non-protein coding)	6p21.33	6	NC_000006.12	31739948	31764850	plus	29	YES, TC06000383.hg.1/TC6_apd_hap1000038.hg.1/TC6_cox_hap2000077.hg.1/TC6_qbl_hap6000068.hg.1/TC6_ssto_hap7000064.hg.1/TC6_dbb_hap3000068.hg.1/TC6_mcf_hap5000063.hg.1	NM_025259; NM_172165; NM_002441; NM_172166	NM_001039651;	NR_037846	NO	YES	NO	NO
9606	Homo sapiens	1396	0	live	CRIP1	CRHP, CRIP, CRP-1, CRP1	cysteine rich protein 1	cysteine-rich protein 1|cysteine-rich heart protein|cysteine-rich intestinal protein|cysteine-rich protein 1 (intestinal)	14q32.33	14	NC_000014.9	105486920	105488789	plus	6				123875
9606	Homo sapiens	6139	0	live	RPL17	L17, PD-1, RPL23	ribosomal protein L17	60S ribosomal protein L17|60S ribosomal protein L23|gene encoding putative NFkB activating protein|large ribosomal subunit protein uL22	18q21.1	18	NC_000018.10	49488481	49492565	minus	8				603661
9606	Homo sapiens	219285	0	live	SAMD9L	ATXPC, C7orf6, DRIF2, UEF1	sterile alpha motif domain containing 9 like	sterile alpha motif domain-containing protein 9-like|SAM domain-containing protein 9-like	7q21.2	7	NC_000007.14	93130054	93148399	minus	6				611170
9606	Homo sapiens	10887	0	live	PROKR1	GPR73, GPR73a, PK-R1, PKR1, ZAQ	prokineticin receptor 1	prokineticin receptor 1|G protein-coupled receptor 73|G protein-coupled receptor ZAQ	2p13.3	2	NC_000002.12	68643588	68655576	plus	3				607122
9606	Homo sapiens	26292	0	live	MYCBP	AMY-1	MYC binding protein	C-Myc-binding protein|associate of myc-1|c-myc binding protein	1p34.3	1	NC_000001.11	38862490	38873378	minus	5				606535
9606	Homo sapiens	1944	0	live	EFNA3	EFL2, EPLG3, Ehk1-L, LERK3	ephrin A3	ephrin-A3|EFL-2|EHK1 ligand|LERK-3|eph-related receptor tyrosine kinase ligand 3|ligand of eph-related kinase 3	1q21.3	1	NC_000001.11	155078872	155087538	plus	5				601381
9606	Homo sapiens	1443	0	live	CSH2	CS-2, CSB, GHB1, PL, hCS-B	chorionic somatomammotropin hormone 2	chorionic somatomammotropin hormone 2|choriomammotropin|chorionic somatomammotropin B|growth hormone B1|lactogen|placental lactogen	17q23.3	17	NC_000017.11	63872012	63873729	minus	5				118820
9606	Homo sapiens	25873	0	live	RPL36	L36	ribosomal protein L36	60S ribosomal protein L36|large ribosomal subunit protein eL36	19p13.3	19	NC_000019.10	5690261	5691667	plus	4				617893
9606	Homo sapiens	6274	0	live	S100A3	S100E	S100 calcium binding protein A3	protein S100-A3	1q21.3	1	NC_000001.11	153547333	153549258	minus	3				176992
10090	Mus musculus	241296	0	live	Lrrc8a	Lrrc8, ebo, mKIAA1437	leucine rich repeat containing 8A	volume-regulated anion channel subunit LRRC8A|leucine-rich repeat-containing 8|leucine-rich repeat-containing protein 8A	2 B	2	NC_000068.7	30237769	30263790	plus	4
9606	Homo sapiens	54882	0	live	ANKHD1	MASK, MASK1, PP2500, VBARP	ankyrin repeat and KH domain containing 1	ankyrin repeat and KH domain-containing protein 1|HIV-1 Vpr-binding ankyrin repeat protein|multiple ankyrin repeats, single KH-domain homolog	5q31.3	5	NC_000005.10	140401814	140539856	plus	35				610500
9606	Homo sapiens	6358	0	live	CCL14	CC-1, CC-3, CKB1, HCC-1, HCC-1(1-74), HCC-1/HCC-3, HCC-3, MCIF, NCC-2, NCC2, SCYA14, SCYL2, SY14	C-C motif chemokine ligand 14	C-C motif chemokine 14|chemokine (C-C motif) ligand 14|chemokine CC-1/CC-3|chemokine CC-3|hemofiltrate CC chemokine 1|new CC chemokine 2|small inducible cytokine subfamily A (Cys-Cys), member 14|small-inducible cytokine A14	17q12	17	NC_000017.11	35983656	35986728	minus	4				601392
9606	Homo sapiens	23529	0	live	CLCF1	BSF-3, BSF3, CISS2, CLC, NNT-1, NNT1, NR6	cardiotrophin like cytokine factor 1	cardiotrophin-like cytokine factor 1|B-cell stimulatory factor 3|B-cell-stimulating factor 3|CRLF1 associated cytokine-like factor 1|neurotrophin-1/B-cell stimulating factor-3|novel neurotrophin-1	11q13.2	11	NC_000011.10	67364168	67374177	minus	4				607672
9606	Homo sapiens	27115	0	live	PDE7B	bA472E5.1	phosphodiesterase 7B	cAMP-specific 3',5'-cyclic phosphodiesterase 7B|high-affinity cAMP-specific 3',5'-cyclic phosphodiesterase|rolipram-insensitive phosphodiesterase type 7	6q23.3	6	NC_000006.12	135851696	136195571	plus	13				604645
9606	Homo sapiens	23779	0	live	ARHGAP8	BPGAP1, PP610	Rho GTPase activating protein 8	rho GTPase-activating protein 8|BCH domain-containing Cdc42GAP-like protein|BNIP-2 and Cdc42GAP homology domain-containing, proline-rich and Cdc42GAP-like protein subtype-1|rho-type GTPase-activating protein 8	22q13.31	22	NC_000022.11	44752558	44862784	plus	13				609405
9606	Homo sapiens	1185	0	live	CLCN6	CLC-6	chloride voltage-gated channel 6	chloride transport protein 6|chloride channel, voltage-sensitive 6	1p36.22	1	NC_000001.11	11806096	11843144	plus	23				602726
9606	Homo sapiens	3226	0	live	HOXC10	HOX3I	homeobox C10	homeobox protein Hox-C10|homeo box C10|homeobox protein Hox-3I|homeoprotein C10	12q13.13	12	NC_000012.12	53985162	53990279	plus	2				605560
9606	Homo sapiens	4833	0	live	NME4	NDPK-D, NM23H4, nm23-H4	NME/NM23 nucleoside diphosphate kinase 4	nucleoside diphosphate kinase, mitochondrial|NDK|NDP kinase D|NDP kinase, mitochondrial|NDPKD|non-metastatic cells 4, protein expressed in|nucleoside diphosphate kinase D	16p13.3	16	NC_000016.10	396755	400754	plus	8				601818
9606	Homo sapiens	57804	0	live	POLD4	POLDS, p12	DNA polymerase delta 4, accessory subunit	DNA polymerase delta subunit 4|DNA polymerase delta smallest subunit p12|polymerase (DNA) delta 4, accessory subunit|polymerase (DNA-directed), delta 4, accessory subunit	11q13.2	11	NC_000011.10	67350765	67353596	minus	4				611525
9606	Homo sapiens	23547	0	live	LILRA4	CD85g, ILT7	leukocyte immunoglobulin like receptor A4	leukocyte immunoglobulin-like receptor subfamily A member 4|CD85 antigen-like family member G|immunoglobulin-like transcript 7|leucocyte Ig-like receptor A4|leukocyte immunoglobulin-like receptor, subfamily A (with TM domain), member 4|leukocyte immunoglobulin-like receptor, subfamily A (without TM domain), member 4	19q13.42	19	NC_000019.10	54333185	54339169	minus	8				607517
10090	Mus musculus	27643	0	live	Ubl4a	DXHXS254E, DXS254E, DXS254Eh, Gdx, Ubl4	ubiquitin-like 4A	ubiquitin-like protein 4A|housekeeping protein DXS254E|ubiquitin-like 4|ubiquitin-like protein GDX	X 38.0 cM	X	NC_000086.7	74365718	74368548	minus	4
10090	Mus musculus	14977	0	live	Slc39a7	AA408174, AI117660, AL024048, H-2Ke4, H2-Ke4, Ke-4, Ke4, Ring5, Zip7	solute carrier family 39 (zinc transporter), member 7	zinc transporter SLC39A7|H2-K region expressed gene 4|histidine-rich membrane protein Ke4|solute carrier family 39 member 7|zrt-, Irt-like protein 7	17 17.98 cM	17	NC_000083.6	34028266	34031690	minus	7
9606	Homo sapiens	9213	0	live	XPR1	IBGC6, SLC53A1, SYG1, X3	xenotropic and polytropic retrovirus receptor 1	xenotropic and polytropic retrovirus receptor 1|X-receptor|protein SYG1 homolog|solute carrier family 53 (phosphate exporter), member 1|xenotropic and polytropic murine leukemia virus receptor X3	1q25.3	1	NC_000001.11	180632010	180890279	plus	15				605237
9606	Homo sapiens	23098	0	live	SARM1	MyD88-5, SAMD2, SARM	sterile alpha and TIR motif containing 1	sterile alpha and TIR motif-containing protein 1|SAM domain-containing protein 2|sterile alpha and Armadillo repeat protein|sterile alpha and HEAT/Armadillo motif protein, ortholog of Drosophila|sterile alpha motif domain-containing protein 2|tir-1 homolog	17q11.2	17	NC_000017.11	28371662	28401045	plus	9				607732
9606	Homo sapiens	8302	0	live	KLRC4	NKG2-F, NKG2F	killer cell lectin like receptor C4	NKG2-F type II integral membrane protein|NK cell receptor F|NKG2-F-activating NK receptor|killer cell lectin-like receptor subfamily C, member 4|natual killer cell group 2-F	12p13.2	12	NC_000012.12	10407384	10409757	minus	4				602893
9606	Homo sapiens	346	0	live	APOC4	APO-CIV, APOC-IV	apolipoprotein C4	apolipoprotein C-IV	19q13.32	19	NC_000019.10	44942238	44945496	plus	3				600745
559292	Saccharomyces cerevisiae S288C	850889	0	live	HCR1	YLR192C	translation initiation factor eIF3 core subunit j	translation initiation factor eIF3 core subunit j		XII	NC_001144.5	538792	539589	minus	1
9606	Homo sapiens	11120	0	live	BTN2A1	BK14H9.1, BT2.1, BTF1, BTN2.1, DJ3E1.1	butyrophilin subfamily 2 member A1	butyrophilin subfamily 2 member A1	6p22.2	6	NC_000006.12	26457904	26476621	plus	9				613590
9606	Homo sapiens	1112	0	live	FOXN3	C14orf116, CHES1, PRO1635	forkhead box N3	forkhead box protein N3|checkpoint suppressor 1	14q31.3-q32.11	14	NC_000014.9	89156172	89619150	minus	8				602628
9606	Homo sapiens	55340	0	live	GIMAP5	HIMAP3, IAN-5, IAN4, IAN4L1, IAN5, IMAP3, IROD	GTPase, IMAP family member 5	GTPase IMAP family member 5|immune associated nucleotide 4 like 1|immune-associated nucleotide-binding protein 5|immunity associated protein 3|immunity-associated nucleotide 5 protein|inhibitor of radiation- and OA-induced apoptosis, Irod/Ian5	7q36.1	7	NC_000007.14	150737348	150743649	plus	3				608086
10090	Mus musculus	16621	0	live	Klkb1	APS, Kal-3, Kal3, Klk3, PSA	kallikrein B, plasma 1	plasma kallikrein|antigen, prostate specific|fletcher factor|kallikrein 3, plasma|kininogenin|plasma prekallikrein	8 25.17 cM	8	NC_000074.6	45266688	45294835	minus	15
9606	Homo sapiens	11320	0	live	MGAT4A	GNT-IV, GNT-IVA, GnT-4a	alpha-1,3-mannosyl-glycoprotein 4-beta-N-acetylglucosaminyltransferase A	alpha-1,3-mannosyl-glycoprotein 4-beta-N-acetylglucosaminyltransferase A|N-acetylglucosaminyltransferase IVa|N-glycosyl-oligosaccharide-glycoprotein N-acetylglucosaminyltransferase IVa|UDP-GlcNAc:a-1,3-D-mannoside b-1,4-acetylglucosaminyltransferase IV|UDP-N-acetylglucosamine: alpha-1,3-D-mannoside beta-1,4-N-acetylglucosaminyltransferase IVa|UDP-N-acetylglucosamine:alpha1,3-d-mannoside beta1,4-N…	2q11.2	2	NC_000002.12	98619106	98731126	minus	17				604623
9606	Homo sapiens	6726	0	live	SRP9	ALURBP	signal recognition particle 9	signal recognition particle 9 kDa protein|signal recognition particle 9kD|signal recognition particle 9kDa	1q42.12	1	NC_000001.11	225777813	225790466	plus	4				600707
9606	Homo sapiens	7348	0	live	UPK1B	TSPAN20, UPIB, UPK1	uroplakin 1B	uroplakin-1b|UP1b|tetraspan|tetraspanin-20|tspan-20|uroplakin Ib	3q13.32	3	NC_000003.12	119173578	119205153	plus	8				602380
9606	Homo sapiens	10417	0	live	SPON2	DIL-1, DIL1, M-SPONDIN, MINDIN	spondin 2	spondin-2|differentially expressed in cancerous and non-cancerous lung cells 1|spondin 2, extracellular matrix protein	4p16.3	4	NC_000004.12	1166932	1208962	minus	9				605918
7227	Drosophila melanogaster	31448	0	live	Rnp4F	Dmel_CG3312, 4F-rnp, 4f-rnp, CG3312, Dmel\CG3312, RNP-4F, Rnp-4F, rnp-4f	RNA-binding protein 4F	RNA-binding protein 4F|CG3312-PA|CG3312-PB|CG3312-PD|CG3312-PF|Rnp4F-PA|Rnp4F-PB|Rnp4F-PD|Rnp4F-PF|splicing assembly factor rnp-4f	1-11 cM	X	NC_004354.4	5318928	5322696	minus	9
9606	Homo sapiens	112817	0	live	HOGA1	C10orf65, DHDPS2, DHDPSL, HP3, NPL2	4-hydroxy-2-oxoglutarate aldolase 1	4-hydroxy-2-oxoglutarate aldolase, mitochondrial|DHDPS-like protein|N-acetylneuraminate pyruvate lyase 2 (putative)|dihydrodipicolinate synthase-like, mitochondrial|dihydrodipicolinate synthetase homolog 2|probable 2-keto-4-hydroxyglutarate aldolase|probable 4-hydroxy-2-oxoglutarate aldolase, mitochondrial|probable KHG-aldolase|protein 569272	10q24.2	10	NC_000010.11	97584345	97612802	plus	7				613597
9606	Homo sapiens	83743	0	live	GRWD1	CDW4, GRWD, RRB1, WDR28	glutamate rich WD repeat containing 1	glutamate-rich WD repeat-containing protein 1|CUL4- and DDB1-associated WDR protein 4|WD repeat domain 28|glutamate rich WD repeat protein GRWD|regulator of ribosome biogenesis 1 homolog	19q13.33	19	NC_000019.10	48445773	48453907	plus	7				610597
10090	Mus musculus	104721	0	live	Ddx1	AA409185, DBP-RB	DEAD (Asp-Glu-Ala-Asp) box polypeptide 1	ATP-dependent RNA helicase DDX1|DEAD box protein 1|DEAD/H (Asp-Glu-Ala-Asp/His) box polypeptide 1	12 A1.1	12	NC_000078.6	13219307	13249174	minus	26
9913	Bos taurus	281993	0	live	PPARG		peroxisome proliferator activated receptor gamma	peroxisome proliferator-activated receptor gamma|PPAR-gamma|nuclear receptor subfamily 1 group C member 3|peroxisome proliferative activated receptor, gamma|peroxisome proliferator activated receptor gamma 2	22q24	22	NC_037349.1	56710574	56775806	minus	7
10090	Mus musculus	60525	0	live	Acss2	1110017C11Rik, ACAS, ACS, Acas1, Acas2, AceCS1, Acs1, aceCS	acyl-CoA synthetase short-chain family member 2	acetyl-coenzyme A synthetase, cytoplasmic|acetate--CoA ligase|acetyl-CoA synthetase 1|acetyl-Coenzyme A synthetase 1 (AMP forming)|acetyl-Coenzyme A synthetase 2 (ADP forming)|acetyl-Coenzyme A synthetase 2 (AMP forming)|acyl-activating enzyme	2 H1	2	NC_000068.7	155517953	155562746	plus	22
9606	Homo sapiens	100526836	0	live	BLOC1S5-TXNDC5	MUTED-TXNDC5	BLOC1S5-TXNDC5 readthrough (NMD candidate)	BLOC1S5-TXNDC5 readthrough (non-protein coding)|MUTED-TXNDC5 readthrough (non-protein coding)	6p24.3	6	NC_000006.12	7881250	8064414	minus	13	NO	NM_201280; NM_001199322; NM_001199323	NM_030810; NM_001145549	NR_037616	NO	YES	NO	NO
9606	Homo sapiens	25950	0	live	RWDD3	RSUME	RWD domain containing 3	RWD domain-containing protein 3|RWD domain-containing sumoylation enhancer|RWD-containing sumoylation enhancer	1p21.3	1	NC_000001.11	95234155	95247225	plus	5				615875
9606	Homo sapiens	107080638	0	live	TBC1D7-LOC100130357		TBC1D7-LOC100130357 readthrough	TBC1 domain family member 7	6p24.1	6	NC_000006.12	13266542	13328583	minus	12	NO	NM_016495; NM_001143964; NM_001143965; NM_001143966; NM_001258457; NM_001318805; NM_001318806	NR_160971; NR_134859;	NM_001318809; NR_134872	NO	NO	NO	NO
9606	Homo sapiens	11321	0	live	GPN1	ATPBD1A, MBDIN, NTPBP, RPAP4, XAB1	GPN-loop GTPase 1	GPN-loop GTPase 1|ATP(GTP)-binding protein|MBD2-interacting protein|RNA polymerase II associated protein 4|RNAPII-associated protein 4|XPA binding protein 1, GTPase	2p23.3	2	NC_000002.12	27628648	27650846	plus	16				611479
10090	Mus musculus	12659	0	live	Ovgp1	120kDa, AU016433, AU019448, Chit5, MOGP, OGP, muc9	oviductal glycoprotein 1	oviduct-specific glycoprotein|chitinase 5|estrogen-dependent oviduct protein|mucin 9|oviduct glycoprotein OGP|oviductal glycoprotein 1, 120kD|oviductin	3 F2.2	3	NC_000069.6	105973802	105987423	plus	11
9606	Homo sapiens	56001	0	live	NXF2	CT39, TAPL-2, TCP11X2	nuclear RNA export factor 2	nuclear RNA export factor 2|TAP-like protein 2|cancer/testis antigen 39|t-complex protein 11 homolog	Xq22.1	X	NC_000023.11	102247100	102326720	plus	23				300315
9606	Homo sapiens	84324	0	live	SARNP	CIP29, HCC1, HSPC316, THO1	SAP domain containing ribonucleoprotein	SAP domain-containing ribonucleoprotein|cytokine induced protein 29 kDa|cytokine-induced protein of 29 kDa|hepatocellular carcinoma 1|nuclear protein Hcc-1|proliferation associated cytokine-inducible protein CIP29	12q13.2	12	NC_000012.12	55752463	55817756	minus	12				610049
9606	Homo sapiens	53826	0	live	FXYD6		FXYD domain containing ion transport regulator 6	FXYD domain-containing ion transport regulator 6|phosphohippolin	11q23.3	11	NC_000011.10	117836976	117877486	minus	11				606683
9606	Homo sapiens	10073	0	live	SNUPN	KPNBL, RNUT1, Snurportin1	snurportin 1	snurportin-1|RNA U transporter 1	15q24.2	15	NC_000015.10	75598083	75626378	minus	10				607902
9606	Homo sapiens	4109	0	live	MAGEA10	CT1.10, MAGE10	MAGE family member A10	melanoma-associated antigen 10|MAGE-10 antigen|cancer/testis antigen 1.10|cancer/testis antigen family 1, member 10|melanoma antigen family A, 10|melanoma antigen family A10	Xq28	X	NC_000023.11	152133310	152138578	minus	5				300343
10090	Mus musculus	236511	0	live	2001-08-01	Eif2c1	argonaute RISC catalytic subunit 1	protein argonaute-1|Piwi/Argonaute family protein meIF2C1|argonaute 1|argonaute RISC catalytic component 1|argonaute1|eIF-2C 1|eIF2C 1|eukaryotic translation initiation factor 2C, 1|mAgo1	4 D2.2	4	NC_000070.6	126435012	126468709	minus	19
9606	Homo sapiens	9265	0	live	CYTH3	ARNO3, GRP1, PSCD3, cytohesin-3	cytohesin 3	cytohesin-3|ARF nucleotide-binding site opener 3|PH, SEC7 and coiled-coil domain-containing protein 3|general receptor of phosphoinositides 1|pleckstrin homology, Sec7 and coiled-coil domains 3	7p22.1	7	NC_000007.14	6161779	6272611	minus	13				605081
3702	Arabidopsis thaliana	837322	0	live	MOM	AT1G08060, MAINTENANCE OF METHYLATION, MOM1, MORPHEUS MOLECULE, MORPHEUS MOLECULE 1, T6D22.14, T6D22_14	ATP-dependent helicase family protein	ATP-dependent helicase family protein		1	NC_003070.9	2501704	2511084	minus	16
9606	Homo sapiens	80829	0	live	ZFP91	DMS-8, DSM-8, FKSG11, PZF, ZFP-91, ZNF757	ZFP91 zinc finger protein	E3 ubiquitin-protein ligase ZFP91|RING-type E3 ubiquitin transferase ZFP91|drug resistance-associated sequence in melanoma 8|penta zinc finger protein|zinc finger protein 757|zinc finger protein 91 homolog|zinc finger protein homologous to Zfp91 in mouse	11q12.1	11	NC_000011.10	58579114	58621550	plus	11
9606	Homo sapiens	10637	0	live	LEFTY1	LEFTB, LEFTYB	left-right determination factor 1	left-right determination factor 1|left-right determination factor B|protein lefty-1|protein lefty-B	1q42.12	1	NC_000001.11	225886282	225889146	minus	4				603037
9606	Homo sapiens	378708	0	live	CENPS	APITD1, CENP-S, FAAP16, MHF1	centromere protein S	centromere protein S|FANCM associated histone fold protein 1|FANCM-interacting histone fold protein 1|Fanconi anemia-associated polypeptide of 16 kDa|apoptosis-inducing TAF9-like domain-containing protein 1|apoptosis-inducing, TAF9-like domain 1	1p36.22	1	NC_000001.11	10430102	10442815	plus	6				609130
9606	Homo sapiens	9441	0	live	MED26	CRSP7, CRSP70	mediator complex subunit 26	mediator of RNA polymerase II transcription subunit 26|ARC70|CRSP complex subunit 7|activator-recruited cofactor 70 kDa component|cofactor required for Sp1 transcriptional activation subunit 7|cofactor required for Sp1 transcriptional activation, subunit 7 (70kD)|cofactor required for Sp1 transcriptional activation, subunit 7, 70kDa|transcriptional coactivator CRSP70	19p13.11	19	NC_000019.10	16574907	16628204	minus	3				605043
9606	Homo sapiens	10179	0	live	RBM7		RNA binding motif protein 7	RNA-binding protein 7	11q23.2	11	NC_000011.10	114400529	114410610	plus	5				612413
9606	Homo sapiens	79711	0	live	IPO4	Imp4	importin 4	importin-4|imp4b|importin-4b|ran-binding protein 4|ranBP4	14q12	14	NC_000014.9	24180219	24188918	minus	30
9606	Homo sapiens	393	0	live	ARHGAP4	C1, RGC1, RhoGAP4, SrGAP4, p115	Rho GTPase activating protein 4	rho GTPase-activating protein 4|Rho-GAP hematopoietic protein C1|rho-type GTPase-activating protein 4	Xq28	X	NC_000023.11	153907376	153926260	minus	23				300023
9606	Homo sapiens	117155	0	live	CATSPER2		cation channel sperm associated 2	cation channel sperm-associated protein 2|sperm ion channel	15q15.3	15	NC_000015.10	43630562	43648884	minus	14				607249
9606	Homo sapiens	54606	0	live	DDX56	DDX21, DDX26, NOH61	DEAD-box helicase 56	probable ATP-dependent RNA helicase DDX56|61-kd nucleolar helicase|ATP-dependent 61 kDa nucleolar RNA helicase|DEAD (Asp-Glu-Ala-Asp) box helicase 56|DEAD (Asp-Glu-Ala-Asp) box polypeptide 56|DEAD box protein 21|DEAD box protein 56|DEAD-box RNA helicase|nucleolar helicase of 61 kDa|putative nucleolar RNA helicase	7p13	7	NC_000007.14	44565417	44574538	minus	14				608023
9606	Homo sapiens	51735	0	live	RAPGEF6	KIA001LB, PDZ-GEF2, PDZGEF2, RA-GEF-2, RAGEF2	Rap guanine nucleotide exchange factor 6	rap guanine nucleotide exchange factor 6|PDZ domain containing guanine nucleotide exchange factor (GEF) 2|PDZ domain-containing guanine nucleotide exchange factor 2|PDZ domain-containing guanine nucleotide exchange factor I|Rap guanine nucleotide exchange factor (GEF) 6	5q31.1	5	NC_000005.10	131423921	131635236	minus	31				610499
9606	Homo sapiens	89866	0	live	SEC16B	LZTR2, PGPR-p117, RGPR, RGPR-p117, SEC16S	SEC16 homolog B, endoplasmic reticulum export factor	protein transport protein Sec16B|leucine zipper transcription regulator 2|protein SEC16 homolog B|regucalcin gene promoter region-related protein p117|regucalcin gene promotor region related protein	1q25.2	1	NC_000001.11	177928788	177984303	minus	28				612855
9606	Homo sapiens	2787	0	live	GNG5		G protein subunit gamma 5	guanine nucleotide-binding protein G(I)/G(S)/G(O) subunit gamma-5|guanine nucleotide binding protein (G protein), gamma 5	1p22.3	1	NC_000001.11	84498323	84506579	minus	4				600874
9606	Homo sapiens	51608	0	live	GET4	C7orf20, CEE, CGI-20, TRC35	golgi to ER traffic protein 4	Golgi to ER traffic protein 4 homolog|H_NH1244M04.5|conserved edge expressed protein|conserved edge protein|transmembrane domain recognition complex 35 kDa subunit|transmembrane domain recognition complex, 35kDa	7p22.3	7	NC_000007.14	876554	896434	plus	9				612056
9606	Homo sapiens	23344	0	live	ESYT1	FAM62A, MBC2	extended synaptotagmin 1	extended synaptotagmin-1|extended synaptotagmin like protein 1|extended synaptotagmin protein 1|family with sequence similarity 62 (C2 domain containing), member A|membrane-bound C2 domain-containing protein	12q13.2	12	NC_000012.12	56128202	56144676	plus	31				616670
9606	Homo sapiens	25764	0	live	HYPK	C15orf63, HSPC136	huntingtin interacting protein K	huntingtin-interacting protein K|huntingtin yeast partner K	15q15.3	15	NC_000015.10	43800421	43802589	plus	4				612784
9606	Homo sapiens	29923	0	live	HILPDA	C7orf68, HIG-2, HIG2	hypoxia inducible lipid droplet associated	hypoxia-inducible lipid droplet-associated protein|hypoxia inducible gene 2|hypoxia-inducible gene 2 protein|hypoxia-inducible protein 2	7q32.1	7	NC_000007.14	128455830	128458418	plus	2				617905
9606	Homo sapiens	51202	0	live	DDX47	E4-DBP, HQ0256, MSTP162, RRP3	DEAD-box helicase 47	probable ATP-dependent RNA helicase DDX47|DEAD (Asp-Glu-Ala-Asp) box polypeptide 47|DEAD box polypeptide 47|DEAD box protein 47|E4-DEAD box protein	12p13.1	12	NC_000012.12	12813346	12829981	plus	12				615428
9606	Homo sapiens	9443	0	live	MED7	ARC34, CRSP33, CRSP9	mediator complex subunit 7	mediator of RNA polymerase II transcription subunit 7|CRSP complex subunit 9|RNA polymerase transcriptional regulation mediator subunit 7 homolog|activator-recruited cofactor 34 kDa component|cofactor required for Sp1 transcriptional activation subunit 9|cofactor required for Sp1 transcriptional activation, subunit 9 (33kD)|cofactor required for Sp1 transcriptional activation, subunit 9, 33kDa|tr…	5q33.3	5	NC_000005.10	157138440	157142910	minus	3				605045
9606	Homo sapiens	55893	0	live	ZNF395	HDBP-2, HDBP2, HDRF-2, PBF, PRF-1, PRF1, Si-1-8-14	zinc finger protein 395	zinc finger protein 395|HD gene regulatory region-binding protein 2|HD-regulating factor 2|Huntington's disease gene regulatory region-binding protein 2|huntington disease gene regulatory region-binding protein 2|papillomavirus regulatory factor 1|papillomavirus regulatory factor PRF-1|papillomavirus-binding factor	8p21.1	8	NC_000008.11	28345585	28386460	minus	10				609494
9606	Homo sapiens	10330	0	live	CNPY2	HP10390, MSAP, TMEM4, ZSIG9	canopy FGF signaling regulator 2	protein canopy homolog 2|MIR-interacting saposin-like protein|putative secreted protein Zsig9|transmembrane protein 4	12q13.3	12	NC_000012.12	56309842	56316348	minus	6				605861
10090	Mus musculus	59024	0	live	Med12	230kDa, Mopa, OPA-1, Tnrc11, Trap230	mediator complex subunit 12	mediator of RNA polymerase II transcription subunit 12|OPA-containing protein 1|mediator of RNA polymerase II transcription, subunit 12 homolog|thyroid hormone receptor-associated protein complex 230 kDa component|trinucleotide repeat containing 11 (THR-associated protein)|trinucleotide repeat containing 11 (THR-associated protein, 230 kDa subunit)|trinucleotide repeat-containing gene 11 protein	X D	X	NC_000086.7	101274091	101298934	plus	45
9606	Homo sapiens	10110	0	live	SGK2	H-SGK2, dJ138B7.2	serum/glucocorticoid regulated kinase 2	serine/threonine-protein kinase Sgk2|SGK2, serine/threonine kinase 2	20q13.12	20	NC_000020.11	43558995	43585633	plus	14				607589
9606	Homo sapiens	1388	0	live	ATF6B	CREB-RP, CREBL1, G13	activating transcription factor 6 beta	cyclic AMP-dependent transcription factor ATF-6 beta|Creb-related protein|cAMP response element-binding protein-related protein|cAMP-dependent transcription factor ATF-6 beta|cAMP-responsive element-binding protein-like 1|protein G13	6p21.32	6	NC_000006.12	32115268	32128240	minus	18				600984
9606	Homo sapiens	1	0	live	A1BG	A1B, ABG, GAB, HYST2477	alpha-1-B glycoprotein	alpha-1B-glycoprotein|HEL-S-163pA|epididymis secretory sperm binding protein Li 163pA	19q13.43	19	NC_000019.10	58346806	58353499	minus	8				138670
9606	Homo sapiens	56342	0	live	PPAN	BXDC3, SSF, SSF-1, SSF1, SSF2	peter pan homolog	suppressor of SWI4 1 homolog|brix domain-containing protein 3|homolog of S. cerevisiae SSF1|second-step splicing factor 1|suppressor of sterile four 1	19p13.2	19	NC_000019.10	10106223	10112003	plus	11				607793
10090	Mus musculus	18190	0	live	Nrxn2	6430591O13Rik, mKIAA0921	neurexin II	neurexin-2|neurexin II alpha|neurexin II beta|neurexin-2-alpha|neurexin-2-beta	19	19	NC_000085.6	6418738	6533217	plus	23
9606	Homo sapiens	286827	0	live	TRIM59	IFT80L, MRF1, RNF104, TRIM57, TSBF1	tripartite motif containing 59	tripartite motif-containing protein 59|RING finger protein 104|tripartite motif-containing 57|tumor suppressor TSBF-1|tumor suppressor TSBF1	3q25.33	3	NC_000003.12	160435503	160449838	minus	3				616148
9606	Homo sapiens	112950	0	live	MED8	ARC32	mediator complex subunit 8	mediator of RNA polymerase II transcription subunit 8|activator-recruited cofactor 32 kDa component|mediator of RNA polymerase II transcription subunit MED8	1p34.2	1	NC_000001.11	43383908	43389812	minus	8				607956
9606	Homo sapiens	154881	0	live	KCTD7	CLN14, EPM3	potassium channel tetramerization domain containing 7	BTB/POZ domain-containing protein KCTD7|potassium channel tetramerisation domain containing 7	7q11.21	7	NC_000007.14	66628881	66643229	plus	4				611725
10090	Mus musculus	15077	0	live	Hist2h3c1	BE691662, H3-615, H3f2, Hist2h3ca1	histone cluster 2, H3c1	histone H3.2|H3 histone, family 2|histone 2, H3c1|histone 2, H3ca1	3 F2.1	3	NC_000069.6	96246685	96247348	plus	1
9606	Homo sapiens	51314	0	live	NME8	CILD6, HEL-S-99, NM23-H8, SPTRX2, TXNDC3, sptrx-2	NME/NM23 family member 8	thioredoxin domain-containing protein 3|epididymis secretory protein Li 99|sperm-specific thioredoxin 2|spermatid-specific thioredoxin-2|thioredoxin domain containing 3 (spermatozoa)	7p14.1	7	NC_000007.14	37848597	37900401	plus	18				607421
9606	Homo sapiens	123688	0	live	HYKK	AGPHD1	hydroxylysine kinase	hydroxylysine kinase|5-hydroxy-L-lysine kinase|5-hydroxylysine kinase|aminoglycoside phosphotransferase domain-containing protein 1	15q25.1	15	NC_000015.10	78507564	78537373	plus	6				614681
10090	Mus musculus	56428	0	live	Mtch2	2310034D24Rik, 4930539J07Rik, HSPC032	mitochondrial carrier 2	mitochondrial carrier homolog 2	2 E1	2	NC_000068.7	90847124	90866810	plus	13
9606	Homo sapiens	10436	0	live	EMG1	C2F, Grcc2f, NEP1	EMG1 N1-specific pseudouridine methyltransferase	ribosomal RNA small subunit methyltransferase NEP1|18S rRNA (pseudouridine(1248)-N1)-methyltransferase|18S rRNA (pseudouridine-N1-)-methyltransferase NEP1|18S rRNA Psi1248 methyltransferase|EMG1 nucleolar protein homolog|essential for mitotic growth 1|nucleolar essential protein 1|ribosome biogenesis protein NEP1	12p13.31	12	NC_000012.12	6970781	6997428	plus	9				611531
9606	Homo sapiens	26155	0	live	NOC2L	NET15, NET7, NIR, PPP1R112	NOC2 like nucleolar associated transcriptional repressor	nucleolar complex protein 2 homolog|NOC2-like protein|NOC2L nucleolar associated transcriptional repressor|novel INHAT (inhibitor of histone acetyltransferase) repressor|novel INHAT repressor|nucleolar complex associated 2 homolog|protein NOC2 homolog|protein phosphatase 1, regulatory subunit 12	1p36.33	1	NC_000001.11	944203	959299	minus	19				610770
9606	Homo sapiens	8446	0	live	DUSP11	PIR1	dual specificity phosphatase 11	RNA/RNP complex-1-interacting phosphatase|RNA/RNP complex 1-interacting|RNA/RNP complex-interacting phosphatase|dual specificity protein phosphatase 11|phosphatase that interacts with RNA/RNP complex 1|serine/threonine specific protein phosphatase	2p13.1	2	NC_000002.12	73762198	73780157	minus	9				603092
9606	Homo sapiens	2647	0	live	BLOC1S1	BLOS1, BORCS1, GCN5L1, MICoA, RT14	biogenesis of lysosomal organelles complex 1 subunit 1	biogenesis of lysosome-related organelles complex 1 subunit 1|BLOC-1 subunit 1|GCN5 (general control of amino-acid synthesis, yeast, homolog)-like 1|GCN5 general control of amino-acid synthesis 5-like 1|GCN5-like protein 1|MTA1-interacting coactivator	12q13.2	12	NC_000012.12	55716034	55719707	plus	5				601444
9606	Homo sapiens	282809	0	live	POC1B	CORD20, PIX1, TUWD12, WDR51B	POC1 centriolar protein B	POC1 centriolar protein homolog B|WD repeat-containing protein 51B|proteome of centriole protein 1B	12q21.33	12	NC_000012.12	89419718	89526262	minus	13				614784
9606	Homo sapiens	9145	0	live	SYNGR1		synaptogyrin 1	synaptogyrin-1	22q13.1	22	NC_000022.11	39349949	39385588	plus	6				603925
10090	Mus musculus	17259	0	live	Mef2b	AI451606	myocyte enhancer factor 2B	myocyte-specific enhancer factor 2B	8 34.15 cM	8	NC_000074.6	70152761	70167488	plus	9
9606	Homo sapiens	7268	0	live	TTC4	CNS1	tetratricopeptide repeat domain 4	tetratricopeptide repeat protein 4|TPR repeat protein 4	1p32.3	1	NC_000001.11	54715822	54742657	plus	10				606753
9606	Homo sapiens	23305	0	live	ACSL6	ACS2, FACL6, LACS 6, LACS2, LACS5	acyl-CoA synthetase long chain family member 6	long-chain-fatty-acid--CoA ligase 6|fatty-acid-Coenzyme A ligase, long-chain 6|long fatty acyl-CoA synthetase 2	5q31.1	5	NC_000005.10	131949973	132012068	minus	23				604443
9606	Homo sapiens	11217	0	live	AKAP2	AKAP-2, AKAPKL, MISP2, PRKA2	A-kinase anchoring protein 2	A-kinase anchor protein 2|A kinase (PRKA) anchor protein 2|protein kinase A anchoring protein 2|protein kinase A2	9q31.3	9	NC_000009.12	110048598	110172512	plus	6				604582
9606	Homo sapiens	729873	0	live	TBC1D3	PRC17A, TBC1D3C, TBC1D3D, TBC1D3F, TBC1D3L, TBC1D3	TBC1 domain family member 3	TBC1 domain family member 3|Rab GTPase-activating protein PRC17|TBC1 domain family member 3C|TBC1 domain family member 3L|TBC1 domain family, member 3F|prostate cancer gene 17 protein|protein TRE17-alpha	17q12	17	NC_000017.11	38181476	38192555	minus	14				607741
9606	Homo sapiens	2527	0	live	FUT5	FUC-TV	fucosyltransferase 5	alpha-(1,3)-fucosyltransferase 5|alpha (1,3) fucosyltransferase|fucT-V|fucosyltransferase V|galactoside 3-L-fucosyltransferase	19p13.3	19	NC_000019.10	5865826	5870540	minus	2				136835
9606	Homo sapiens	83875	0	live	BCO2	B-DIOX-II, BCDO2	beta-carotene oxygenase 2	beta,beta-carotene 9',10'-oxygenase|b,b-carotene-9',10'-dioxygenase|beta,beta-carotene 9',10'-dioxygenase variant 1|beta,beta-carotene 9',10'-dioxygenase variant 2|beta,beta-carotene 9',10'-dioxygenase variant 3|beta-carotene 9',10' oxygenase|beta-carotene dioxygenase 2|carotenoid-9',10'-cleaving dioxygenase	11q23.1	11	NC_000011.10	112175485	112218929	plus	13				611740
9606	Homo sapiens	514	0	live	ATP5F1E	ATP5E, ATPE, MC5DN3	ATP synthase F1 subunit epsilon	ATP synthase subunit epsilon, mitochondrial|ATP synthase, H+ transporting, mitochondrial F1 complex, epsilon subunit|F(0)F(1)-ATPase|H(+)-transporting two-sector ATPase|mitochondrial ATP synthase epsilon chain|mitochondrial ATPase	20q13.32	20	NC_000020.11	59028678	59032367	minus	3				606153
9606	Homo sapiens	10588	0	live	MTHFS	HsT19268	methenyltetrahydrofolate synthetase	5-formyltetrahydrofolate cyclo-ligase|5,10-methenyltetrahydrofolate synthetase (5-formyltetrahydrofolate cyclo-ligase)|methenyl-THF synthetase	15q25.1	15	NC_000015.10	79843547	79897285	minus	4				604197
10090	Mus musculus	13105	0	live	Cyp2d9	Cyp2d, P450-2D	cytochrome P450, family 2, subfamily d, polypeptide 9	cytochrome P450 2D9|CYPIID9|cytochrome P450, 2d9|cytochrome P450-16-alpha|cytochrome P450CA|testosterone 16-alpha hydroxylase|testosterone 16alpha-hydroxylase	15 38.6 cM	15	NC_000081.6	82452377	82456827	plus	9
9606	Homo sapiens	7556	0	live	ZNF10	KOX1	zinc finger protein 10	zinc finger protein 10|zinc finger protein 10 (KOX 1)|zinc finger protein KOX1	12q24.33	12	NC_000012.12	133130628	133159465	plus	5				194538
9606	Homo sapiens	90102	0	live	PHLDB2	LL5b, LL5beta	pleckstrin homology like domain family B member 2	pleckstrin homology-like domain family B member 2|LL5 beta|protein LL5-beta	3q13.2	3	NC_000003.12	111732480	111976517	plus	21				610298
9606	Homo sapiens	55670	0	live	PEX26	PBD7A, PBD7BM1T, Pex26pM1T, PEX26	peroxisomal biogenesis factor 26	peroxisome assembly protein 26|peroxin-26|peroxisome biogenesis disorder, complementation group 8|peroxisome biogenesis disorder, complementation group A|peroxisome biogenesis factor 26	22q11.21	22	NC_000022.11	18077920	18091031	plus	6				608666
9606	Homo sapiens	256933	0	live	NPB	L7, PPL7, PPNPB	neuropeptide B	neuropeptide B|prepro-NPB|preproneuropeptide B|preproprotein L7	17q25.3	17	NC_000017.11	81902109	81902905	plus	2				607996
4081	Solanum lycopersicum	543708	0	live	RIN	LeMADS-RIN, MADS-RIN	MADS-box transcription factor RIN	MADS-box transcription factor RIN|MADS-box transcription factor|ripening inhibitor		5	NC_015442.3	5225417	5230937	minus	8
9606	Homo sapiens	11319	0	live	ECD	GCR2, HSGT1, SGT1	ecdysoneless cell cycle regulator	protein ecdysoneless homolog|ecdysoneless homolog|human suppressor of GCR two|protein SGT1|suppressor of GCR2|suppressor of S. cerevisiae gcr2	10q22.2	10	NC_000010.11	73134524	73168095	minus	15				616464
10090	Mus musculus	11432	0	live	Acp2	Acp-2, LAP	acid phosphatase 2, lysosomal	lysosomal acid phosphatase	2 50.54 cM	2	NC_000068.7	91202812	91214098	plus	12
9606	Homo sapiens	51194	0	live	IPO11	RanBP11	importin 11	importin-11|Ran binding protein 11|imp11|ran-binding protein 11	5q12.1	5	NC_000005.10	62412746	62628589	plus	31				610889
9606	Homo sapiens	83874	0	live	TBC1D10A	EPI64, TBC1D10, dJ130H16.1, dJ130H16.2	TBC1 domain family member 10A	TBC1 domain family member 10A|EBP50-PDX interactor of 64 kDa|EBP50-PDZ interactor of 64 kD|rab27A-GAP-alpha	22q12.2	22	NC_000022.11	30291990	30326966	minus	9				610020
10090	Mus musculus	22186	0	live	Uba52	Cep52, D8Ertd21e, Gm1863, Rps27a, Ubb, Ubc	ubiquitin A-52 residue ribosomal protein fusion product 1	ubiquitin-60S ribosomal protein L40|60S ribosomal protein L40|ubiquitin/60S ribosomal fusion protein	8 34.15 cM	8	NC_000074.6	70508266	70510367	minus	4
9606	Homo sapiens	6173	0	live	RPL36A	L36A, L44L, MIG6, RPL44	ribosomal protein L36a	60S ribosomal protein L36a|60S ribosomal protein L44|L44-like ribosomal protein|cell growth-inhibiting gene 15 protein|cell migration-inducing gene 6 protein|dJ164F3.3 (ribosomal protein L44)|large ribosomal subunit protein eL42	Xq22.1	X	NC_000023.11	101390890	101396154	plus	5				300902
9606	Homo sapiens	50840	0	live	TAS2R14	T2R14, TRB1	taste 2 receptor member 14	taste receptor type 2 member 14|taste receptor, family B, member 1|taste receptor, type 2, member 14	12p13.2	12	NC_000012.12	10938254	10939207	minus	1				604790
9606	Homo sapiens	84883	0	live	AIFM2	AMID, PRG3	apoptosis inducing factor mitochondria associated 2	apoptosis-inducing factor 2|apoptosis-inducing factor (AIF)-homologous mitochondrion-associated inducer of death|apoptosis-inducing factor (AIF)-like mitochondrion-associated inducer of death|apoptosis-inducing factor, mitochondrion-associated, 2|p53-responsive gene 3 protein	10q22.1	10	NC_000010.11	70112267	70132934	minus	9				605159
9606	Homo sapiens	641700	0	live	ECSCR	ARIA, ECSM2	endothelial cell surface expressed chemotaxis and apoptosis regulator	endothelial cell-specific chemotaxis regulator|apoptosis regulator through modulating IAP expression|endothelial cell-specific molecule 2	5q31.2	5	NC_000005.10	139448554	139462743	minus	11				615736
9606	Homo sapiens	23384	0	live	SPECC1L	CYTSA, GBBB2, OBLFC1, TBHS	sperm antigen with calponin homology and coiled-coil domains 1 like	cytospin-A|SPECC1-like protein|cytokinesis and spindle organization A|renal carcinoma antigen NY-REN-22	22q11.23	22	NC_000022.11	24270817	24417740	plus	19				614140
9606	Homo sapiens	9477	0	live	MED20	PRO0213, SRB2, TRFP	mediator complex subunit 20	mediator of RNA polymerase II transcription subunit 20|Trf (TATA binding protein-related factor)-proximal homolog	6p21.1	6	NC_000006.12	41905353	41921147	minus	6				612915
9606	Homo sapiens	54938	0	live	SARS2	SARS, SARSM, SERS, SYS, SerRS, SerRSmt, mtSerRS	seryl-tRNA synthetase 2, mitochondrial	serine--tRNA ligase, mitochondrial|mitochondrial seryl-tRNA synthetase|serine tRNA ligase 2, mitochondrial|seryl-tRNA synthetase, mitochondrial|seryl-tRNA(Ser/Sec) synthetase	19q13.2	19	NC_000019.10	38915264	38930896	minus	17				612804
9606	Homo sapiens	9069	0	live	CLDN12		claudin 12	claudin-12	7q21.13	7	NC_000007.14	90403334	90415954	plus	4				611232
9606	Homo sapiens	1337	0	live	COX6A1	CMTRID, COX6A, COX6AL	cytochrome c oxidase subunit 6A1	cytochrome c oxidase subunit 6A1, mitochondrial|COX VIa-L|cytochrome C oxidase subunit VIa homolog|cytochrome c oxidase polypeptide VIa-liver|cytochrome c oxidase subunit VIA-liver|cytochrome c oxidase subunit VIa polypeptide 1	12q24.2	12	NC_000012.12	120438090	120440742	plus	3				602072
559292	Saccharomyces cerevisiae S288C	852338	0	live	REB1	YBR049C, GRF2	DNA-binding protein REB1	DNA-binding protein REB1		II	NC_001134.8	334386	336818	minus	1
9606	Homo sapiens	51025	0	live	PAM16	CGI-136, MAGMAS, SMDMDM, TIM16, TIMM16	presequence translocase associated motor 16	mitochondrial import inner membrane translocase subunit TIM16|magmas-like protein|mitochondria associated protein involved in granulocyte macrophage colony stimulating factor signal transduction|mitochondria-associated granulocyte macrophage CSF-signaling molecule|presequence translocase associated motor 16 homolog	16p13.3	16	NC_000016.10	4340249	4351399	minus	5				614336
9606	Homo sapiens	26301	0	live	GBGT1	A3GALNT, FS, UNQ2513	globoside alpha-1,3-N-acetylgalactosaminyltransferase 1 (FORS blood group)	globoside alpha-1,3-N-acetylgalactosaminyltransferase 1|Forssman blood group|Forssman glycolipid synthetase (FS)|forssman glycolipid synthase-like protein	9q34.2	9	NC_000009.12	133152948	133163945	minus	7				606074
10090	Mus musculus	11813	0	live	Apoc2	apo-CII, apoC-II	apolipoprotein C-II	apolipoprotein C-II|apolipoprotein C2	7 9.94 cM	7	NC_000073.6	19671579	19677941	minus	6
9606	Homo sapiens	27068	0	live	PPA2	HSPC124, SCFAI, SCFI, SID6-306	pyrophosphatase (inorganic) 2	inorganic pyrophosphatase 2, mitochondrial|PPase 2|pyrophosphatase SID6-306|pyrophosphate phospho-hydrolase 2	4q24	4	NC_000004.12	105369077	105474070	minus	12				609988
9606	Homo sapiens	167465	0	live	ZNF366	DC-SCRIPT, DCSCRIPT	zinc finger protein 366	zinc finger protein 366|dendritic cell-specific transcript protein	5q13.2	5	NC_000005.10	72439899	72507422	minus	5				610159
10116	Rattus norvegicus	29646	0	live	Adh4	ADH-1, Ac1002	alcohol dehydrogenase 4 (class II), pi polypeptide	alcohol dehydrogenase 4|ADH2|alcohol dehydrogenase 4-like|alcohol dehydrogenase II|alcohol dehydrogenase class II|class II alcohol dehydrogenase, pi subunit	2q44	2	NC_005101.4	243702035	243720063	plus	9
9606	Homo sapiens	51604	0	live	PIGT	CGI-06, MCAHS3, NDAP, PNH2	phosphatidylinositol glycan anchor biosynthesis class T	GPI transamidase component PIG-T|GPI transamidase subunit|neurotrophin-regulated neuronal development-associated protein|phosphatidylinositol-glycan biosynthesis class T protein	20q13.12	20	NC_000020.11	45416067	45426245	plus	12				610272
9606	Homo sapiens	23107	0	live	MRPS27	MRP-S27, S27mt	mitochondrial ribosomal protein S27	28S ribosomal protein S27, mitochondrial|mitochondrial 28S ribosomal protein S27|mitochondrial small ribosomal subunit protein mS27	5q13.2	5	NC_000005.10	72219409	72320257	minus	12				611989
10090	Mus musculus	19653	0	live	Rbm4	4921506I22Rik, Lark1, Mlarka, lark, Rbm4	RNA binding motif protein 4	RNA-binding protein 4|RNA-binding motif protein 4a|lark homolog	19 A	19	NC_000085.6	4784293	4794009	minus	4
9606	Homo sapiens	27067	0	live	STAU2	39K2, 39K3	staufen double-stranded RNA binding protein 2	double-stranded RNA-binding protein Staufen homolog 2|staufen homolog 2|staufen, RNA binding protein, homolog 2	8q21.11	8	NC_000008.11	73420369	73747708	minus	17				605920
10090	Mus musculus	17449	0	live	Mdh1	B230377B03Rik, D17921, MDH-s, MDHA, Mor-2, Mor2	malate dehydrogenase 1, NAD (soluble)	malate dehydrogenase, cytoplasmic|malate dehydrogenase, peroxisomal|cytosolic malate dehydrogenase|malate dehydrogenase, soluble	11 13.89 cM	11	NC_000077.6	21556692	21571934	minus	9
9606	Homo sapiens	11243	0	live	PMF1		polyamine modulated factor 1	polyamine-modulated factor 1|Est1p-like protein B (EST1B)	1q22	1	NC_000001.11	156212988	156240077	plus	6				609176
9606	Homo sapiens	9551	0	live	ATP5MF	ATP5J2, ATP5JL	ATP synthase membrane subunit f	ATP synthase subunit f, mitochondrial|ATP synthase f chain, mitochondrial|ATP synthase, H+ transporting, mitochondrial F0 complex, subunit f|ATP synthase, H+ transporting, mitochondrial Fo complex subunit F2|F1F0-type ATPase subunit f|F1Fo-ATP synthase complex Fo membrane domain f subunit|F1Fo-ATPase synthase f subunit	7q22.1	7	NC_000007.14	99458161	99466201	minus	4
9606	Homo sapiens	6397	0	live	SEC14L1	PRELID4A, SEC14L	SEC14 like lipid binding 1	SEC14-like protein 1	17q25.2-q25.3	17	NC_000017.11	77088643	77217101	plus	22				601504
9606	Homo sapiens	115362	0	live	GBP5	GBP-5	guanylate binding protein 5	guanylate-binding protein 5|GBP-TA antigen|GTP-binding protein 5|guanine nucleotide-binding protein 5	1p22.2	1	NC_000001.11	89258950	89272861	minus	12				611467
9606	Homo sapiens	50624	0	live	CUZD1	ERG-1, ERG1, ITMAP1, UO-44	CUB and zona pellucida like domains 1	CUB and zona pellucida-like domain-containing protein 1|CUB and ZP domain-containing protein 1|estrogen regulated gene 1|transmembrane protein UO-44	10q26.13	10	NC_000010.11	122832155	122846175	minus	9				616644
9606	Homo sapiens	1504	0	live	CTRB1	CTRB	chymotrypsinogen B1	chymotrypsinogen B	16q23.1	16	NC_000016.10	75218986	75224927	plus	7				118890
9606	Homo sapiens	84376	0	live	HOOK3	HK3	hook microtubule tethering protein 3	protein Hook homolog 3|h-hook3|hHK3|hook homolog 3	8p11.21	8	NC_000008.11	42896890	43030539	plus	22				607825
9606	Homo sapiens	80228	0	live	ORAI2	C7orf19, CBCIP2, MEM142B, TMEM142B	ORAI calcium release-activated calcium modulator 2	protein orai-2|CAP-binding protein complex interacting protein 2|H_NH0514P08.8|putative protein ORAI2-2|transmembrane protein 142B	7q22.1	7	NC_000007.14	102433530	102456821	plus	4				610929
9606	Homo sapiens	57176	0	live	VARS2	COXPD20, VALRSL, VARSL, VARS2	valyl-tRNA synthetase 2, mitochondrial	valine--tRNA ligase, mitochondrial|valine tRNA ligase 2, mitochondrial (putative)|valyl-tRNA synthetase like	6p21.33	6	NC_000006.12	30914208	30926459	plus	30				612802
9606	Homo sapiens	66004	0	live	LYNX1		Ly6/neurotoxin 1	ly-6/neurotoxin-like protein 1|Ly-6 neurotoxin-like protein 1|endogenous prototoxin LYNX1|testicular tissue protein Li 112	8q24.3	8	NC_000008.11	142771197	142777848	minus	7				606110
9606	Homo sapiens	51691	0	live	LSM8	NAA38	LSM8 homolog, U6 small nuclear RNA associated	LSM8 homolog, U6 small nuclear RNA associated|LSM8 U6 small nuclear RNA associated|MAK31-like protein|N-alpha-acetyltransferase 38, NatC auxiliary subunit|U6 snRNA-associated Sm-like protein LSm8	7q31.31	7	NC_000007.14	118184032	118204039	plus	4				607288
559292	Saccharomyces cerevisiae S288C	855208	0	live	HOT1	YMR172W	Hot1p	Hot1p		XIII	NC_001145.3	605981	608140	plus	1
9606	Homo sapiens	5554	0	live	PRH1	Db-s, PA, PIF-S, PRH2, Pr1/Pr2	proline rich protein HaeIII subfamily 1	salivary acidic proline-rich phosphoprotein 1/2|PRP-1/PRP-2|parotid acidic protein|parotid double-band protein|parotid isoelectric focusing variant protein|parotid proline-rich protein 1/2|protein C	12p13.2	12	NC_000012.12	10880961	11171623	minus	8				168730
9606	Homo sapiens	4714	0	live	NDUFB8	ASHI, CI-ASHI, MC1DN32	NADH:ubiquinone oxidoreductase subunit B8	NADH dehydrogenase [ubiquinone] 1 beta subcomplex subunit 8, mitochondrial|NADH dehydrogenase (ubiquinone) 1 beta subcomplex, 8, 19kDa|NADH:ubiquinone oxidoreductase ASHI subunit|complex I ASHI subunit|complex I-ASHI	10q24.31	10	NC_000010.11	100523729	100529923	minus	5				602140
9606	Homo sapiens	2631	0	live	NIPSNAP2	GBAS	nipsnap homolog 2	protein NipSnap homolog 2|4-nitrophenylphosphatase domain and non-neuronal SNAP25-like 2|glioblastoma amplified sequence	7p11.2	7	NC_000007.14	55964577	56000182	plus	10				603004
9606	Homo sapiens	54749	0	live	EPDR1	EPDR, MERP-1, MERP1, UCC1	ependymin related 1	mammalian ependymin-related protein 1|ependymin related protein 1|mammalian ependymin related protein 1|upregulated in colorectal cancer gene 1 protein	7p14.1	7	NC_000007.14	37920561	37951941	plus	4
9606	Homo sapiens	9354	0	live	UBE4A	E4, UBOX2, UFD2	ubiquitination factor E4A	ubiquitin conjugation factor E4 A|RING-type E3 ubiquitin transferase E4 A|ubiquitination factor E4A (UFD2 homolog, yeast)	11q23.3	11	NC_000011.10	118359581	118399211	plus	20				603753
9606	Homo sapiens	6837	0	live	MED22	MED24, SRB6, SURF5, surf-5	mediator complex subunit 22	mediator of RNA polymerase II transcription subunit 22|surfeit locus protein 5	9q34.2	9	NC_000009.12	133340901	133348156	minus	5				185641
10090	Mus musculus	70465	0	live	Wdr77	2610003I18Rik, 2610312E17Rik, C79984, p44/MEP50	WD repeat domain 77	methylosome protein 50|MEP-50|WD repeat-containing protein 77	3 F2.2	3	NC_000069.6	105959498	105969760	plus	10
9606	Homo sapiens	23093	0	live	TTLL5	CORD19, KIAA0998, STAMP	tubulin tyrosine ligase like 5	tubulin polyglutamylase TTLL5|SRC1 and TIF2 associated binding protein|SRC1 and TIF2-associated modulatory protein|tubulin tyrosine ligase-like family, member 5	14q24.3	14	NC_000014.9	75661208	75955082	plus	32				612268
9606	Homo sapiens	26230	0	live	TIAM2	STEF, TIAM-2	T cell lymphoma invasion and metastasis 2	T-lymphoma invasion and metastasis-inducing protein 2|SIF and TIAM1-like exchange factor	6q25.2-q25.3	6	NC_000006.12	155090289	155257723	plus	27				604709
9606	Homo sapiens	100529239	0	live	RPS10-NUDT3		RPS10-NUDT3 readthrough	RPS10-NUDT3 protein|ribosomal protein S10 homologue	6p21.31	6	NC_000006.12	34287194	34426125	minus	9	NO	NM_001203245; NM_001014; NM_001204091	NM_006703	NM_001202470	NO	YES	NO	NO
10090	Mus musculus	13498	0	live	Atn1	Atr1, Drpla, atrophin-1	atrophin 1	atrophin-1|dentatorubral pallidoluysian atrophy|dentatorubral-pallidoluysian atrophy protein homolog	6 59.17 cM	6	NC_000072.6	124742544	124756487	minus	10
559292	Saccharomyces cerevisiae S288C	855025	0	live	CLU1	YMR012W, TIF31	translation initiation factor 3 subunit CLU1	translation initiation factor 3 subunit CLU1		XIII	NC_001145.3	291134	294967	plus	1
9606	Homo sapiens	57026	0	live	PDXP	CIN, PLP, dJ37E16.5	pyridoxal phosphatase	pyridoxal phosphate phosphatase|PLP phosphatase|chronophin|pyridoxal (pyridoxine, vitamin B6) phosphatase|testicular secretory protein Li 36	22q13.1	22	NC_000022.11	37658730	37666932	plus	2				609246
9606	Homo sapiens	51028	0	live	VPS36	C13orf9, CGI-145, EAP45	vacuolar protein sorting 36 homolog	vacuolar protein-sorting-associated protein 36|ELL-associated protein of 45 kDa|ESCRT-II complex subunit VPS36	13q14.3	13	NC_000013.11	52412602	52450678	minus	15				610903
9606	Homo sapiens	57089	0	live	ENTPD7	LALP1	ectonucleoside triphosphate diphosphohydrolase 7	ectonucleoside triphosphate diphosphohydrolase 7|NTPDase 7|lysosomal apyrase-like protein 1	10q24.2	10	NC_000010.11	99659377	99711245	plus	15				616753
9606	Homo sapiens	140465	0	live	MYL6B	MLC1SA	myosin light chain 6B	myosin light chain 6B|myosin alkali light chain 1 slow a|myosin light chain 1 slow a|myosin light chain 1, slow-twitch muscle A isoform|myosin, light chain 6B, alkali, smooth muscle and non-muscle|myosin, light polypeptide 6B, alkali, smooth muscle and non-muscle|smooth muscle and non-muscle myosin alkali light chain 6B|smooth muscle and nonmuscle myosin light chain alkali 6B	12q13.2	12	NC_000012.12	56152420	56157987	plus	8				609930
9606	Homo sapiens	10102	0	live	TSFM	EFTS, EFTSMT	Ts translation elongation factor, mitochondrial	elongation factor Ts, mitochondrial|EF-Ts|EF-TsMt|mitochondrial elongation factor Ts	12q14.1	12	NC_000012.12	57782745	57802856	plus	8				604723
9606	Homo sapiens	10809	0	live	STARD10	CGI-52, NY-CO-28, PCTP2, SDCCAG28	StAR related lipid transfer domain containing 10	START domain-containing protein 10|PCTP-L|PCTP-like protein|START domain containing 10|StAR-related lipid transfer (START) domain containing 10|antigen NY-CO-28|serologically defined colon cancer antigen 28|stAR-related lipid transfer protein 10	11q13.4	11	NC_000011.10	72754729	72793705	minus	7				617382
9606	Homo sapiens	56658	0	live	TRIM39	RNF23, TFPB, TRIM39	tripartite motif containing 39	E3 ubiquitin-protein ligase TRIM39|RING-type E3 ubiquitin transferase TRIM39|ring finger protein 23|testis-abundant finger protein|tripartite motif-containing protein 39	6p22.1	6	NC_000006.12	30326844	30343729	plus	10				605700
9606	Homo sapiens	10632	0	live	ATP5MG	ATP5JG, ATP5L	ATP synthase membrane subunit g	ATP synthase subunit g, mitochondrial|ATP synthase g chain, mitochondrial|ATP synthase, H+ transporting, mitochondrial F0 complex, subunit G|ATP synthase, H+ transporting, mitochondrial F1F0, subunit g|ATP synthase, H+ transporting, mitochondrial Fo complex subunit G|ATPase subunit G|F1F0-type ATP synthase subunit g|F1Fo-ATP synthase complex Fo membrane domain g subunit	11q23.3	11	NC_000011.10	118401389	118409847	plus	4				617473
10090	Mus musculus	107522	0	live	Ece2	1810009K13Rik, 6330509A19Rik, 9630025D12Rik, BB127715, Ece-2, Eef1akmt4-Ece2	endothelin converting enzyme 2	EEF1AKMT4-ECE2 readthrough transcript protein|endothelin-converting enzyme 2	16 B1	16	NC_000082.6	20611601	20646480	plus	20
9606	Homo sapiens	63929	0	live	XPNPEP3	APP3, ICP55, NPHPL1	X-prolyl aminopeptidase 3	xaa-Pro aminopeptidase 3|Intermediate Cleaving Peptidase 55|X-Pro aminopeptidase 3|X-prolyl aminopeptidase 3, mitochondrial|probable Xaa-Pro aminopeptidase 3	22q13.2	22	NC_000022.11	40857081	40932819	plus	12				613553
10090	Mus musculus	12812	0	live	Coil	C79982, Cln80, p80, p80-coilin	coilin	coilin|nuclear phosphoprotein of Cajal body	11 54.34 cM	11	NC_000077.6	88973935	88991613	plus	7
10090	Mus musculus	17184	0	live	Matr3	1110061A14Rik, 2810017I02Rik, AI841759, AW555618, D030046F20Rik, mKIAA0723	matrin 3	matrin-3	18 19.14 cM	18	NC_000084.6	35562158	35592045	plus	15
9606	Homo sapiens	10523	0	live	CHERP	DAN16, SCAF6, SRA1	calcium homeostasis endoplasmic reticulum protein	calcium homeostasis endoplasmic reticulum protein|ERPROT 213-21|ERPROT213-21|SR-related CTD associated factor 6|protein with polyglutamine repeat	19p13.11	19	NC_000019.10	16517889	16542452	minus	17
9606	Homo sapiens	1951	0	live	CELSR3	ADGRC3, CDHF11, EGFL1, FMI1, HFMI1, MEGF2, RESDA1	cadherin EGF LAG seven-pass G-type receptor 3	cadherin EGF LAG seven-pass G-type receptor 3|EGF-like protein 1|EGF-like-domain, multiple 1|adhesion G protein-coupled receptor C3|anchor protein|cadherin family member 11|cadherin, EGF LAG seven-pass G-type receptor 3 (flamingo homolog, Drosophila)|epidermal growth factor-like protein 1|flamingo homolog 1|multiple EGF-like domains protein 2|multiple epidermal growth factor-like domains protein 2	3p21.31	3	NC_000003.12	48636463	48662915	minus	35				604264
9606	Homo sapiens	10885	0	live	WDR3	DIP2, UTP12	WD repeat domain 3	WD repeat-containing protein 3|dJ776P7.2 (WD repeat domain 3)	1p12	1	NC_000001.11	117929749	117960426	plus	27				604737
9606	Homo sapiens	83852	0	live	SETDB2	C13orf4, CLLD8, CLLL8, KMT1F	SET domain bifurcated histone lysine methyltransferase 2	histone-lysine N-methyltransferase SETDB2|SET domain bifurcated 2|chronic lymphocytic leukemia deletion region gene 8 protein|lysine N-methyltransferase 1F	13q14.2	13	NC_000013.11	49444293	49495003	plus	15				607865
9606	Homo sapiens	29920	0	live	PYCR2	HLD10, P5CR2	pyrroline-5-carboxylate reductase 2	pyrroline-5-carboxylate reductase 2|P5C reductase 2|pyrroline 5-carboxylate reductase isoform|pyrroline-5-carboxylate reductase family member 2	1q42.12	1	NC_000001.11	225919877	225924340	minus	7				616406
10090	Mus musculus	20521	0	live	Slc22a12	AI987855, OAT4L, Rst, Slc22al2, URAT1	solute carrier family 22 (organic anion/cation transporter), member 12	solute carrier family 22 member 12|renal-specific transporter|solute carrier family 22 (organic cation transporter)-like 2|urate anion exchanger 1	19 A	19	NC_000085.6	6535854	6543070	minus	10
9606	Homo sapiens	81034	0	live	SLC25A32	MFT, MFTC, RREI	solute carrier family 25 member 32	mitochondrial folate transporter/carrier|solute carrier family 25 (mitochondrial folate carrier), member 32	8q22.3	8	NC_000008.11	103398638	103415335	minus	8				610815
9606	Homo sapiens	9374	0	live	PPT2	C6orf8, G14, PPT-2	palmitoyl-protein thioesterase 2	lysosomal thioesterase PPT2|S-thioesterase G14|VE-statin2|palmitoyl-protein hydrolase 2	6p21.32	6	NC_000006.12	32153452	32163681	plus	10				603298
9606	Homo sapiens	55640	0	live	FLVCR2	C14orf58, CCT, EPV, FLVCRL14q, MFSD7C, PVHH, SLC49A2	feline leukemia virus subgroup C cellular receptor family member 2	feline leukemia virus subgroup C receptor-related protein 2|calcium-chelate transporter	14q24.3	14	NC_000014.9	75578597	75648169	plus	11				610865
9606	Homo sapiens	11185	0	live	INMT	TEMT	indolethylamine N-methyltransferase	indolethylamine N-methyltransferase|amine N-methyltransferase|aromatic alkylamine N-methyltransferase|arylamine N-methyltransferase|indolamine N-methyltransferase|nicotine N-methyltransferase|thioether S-methyltransferase	7p14.3	7	NC_000007.14	30752135	30757602	plus	3				604854
9606	Homo sapiens	1486	0	live	CTBS	CTB	chitobiase	di-N-acetylchitobiase|chitobiase, di-N-acetyl-	1p22.3	1	NC_000001.11	84553121	84574480	minus	7				600873
9606	Homo sapiens	144406	0	live	WDR66	CFAP251, CaM-IP4, SPGF33	WD repeat domain 66	cilia- and flagella-associated protein 251|WD repeat-containing protein 66	12q24.31	12	NC_000012.12	121918557	122003927	plus	23				618146
9606	Homo sapiens	25843	0	live	MOB4	2C4D, CGI-95, MOB1, MOB3, MOBKL3, PHOCN, PREI3	MOB family member 4, phocein	MOB-like protein phocein|MOB1, Mps One Binder kinase activator-like 3|Mps One Binder kinase activator-like 3|class II mMOB1|mob1 homolog 3|phocein, Mob-like protein|preimplantation protein 3	2q33.1	2	NC_000002.12	197515571	197553699	plus	10				609361
9606	Homo sapiens	22908	0	live	SACM1L	SAC1	SAC1 like phosphatidylinositide phosphatase	phosphatidylinositide phosphatase SAC1|SAC1 suppressor of actin mutations 1 like|suppressor of actin 1|suppressor of actin mutations 1-like protein	3p21.31	3	NC_000003.12	45689241	45745425	plus	21				606569
3702	Arabidopsis thaliana	842605	0	live	NRPD1A	AT1G63020, F16P17.19, F16P17_19, NRPD1, NUCLEAR RNA POLYMERASE D 1A, POL IVA, SDE4, SILENCING MOVEMENT DEFICIENT 2, SMD2, nuclear RNA polymerase D1A	nuclear RNA polymerase D1A	nuclear RNA polymerase D1A		1	NC_003070.9	23354685	23362589	minus	20
9606	Homo sapiens	57048	0	live	PLSCR3		phospholipid scramblase 3	phospholipid scramblase 3|PL scramblase 3|ca(2+)-dependent phospholipid scramblase 3	17p13.1	17	NC_000017.11	7389727	7394843	minus	8				607611
9606	Homo sapiens	534	0	live	ATP6V1G2	ATP6G, ATP6G2, NG38, VMA10	ATPase H+ transporting V1 subunit G2	V-type proton ATPase subunit G 2|ATPase, H+ transporting, lysosomal (vacuolar proton pump)|ATPase, H+ transporting, lysosomal 13kDa, V1 subunit G2|H(+)-transporting two-sector ATPase, subunit G2|V-ATPase 13 kDa subunit 2|vacuolar ATP synthase subunit G 2|vacuolar proton pump G subunit 2	6p21.33	6	NC_000006.12	31544451	31546848	minus	3				606853
10090	Mus musculus	69116	0	live	Ubr4	1810009A16Rik, A930005E13Rik, D930005K06Rik, Gm1032, Gm1666, N28143, RBAF600, Zubr1, mKIAA0462, p600	ubiquitin protein ligase E3 component n-recognin 4	E3 ubiquitin-protein ligase UBR4|N-recognin-4|RING-type E3 ubiquitin transferase UBR4|retinoblastoma-associated factor 600|zinc finger UBR1-type protein 1|zinc finger, UBR1 type 1	4 D3	4	NC_000070.6	139380659	139489533	plus	106
9606	Homo sapiens	440503	0	live	PLIN5	LSDA5, LSDP5, MLDP, OXPAT	perilipin 5	perilipin-5|lipid storage droplet protein 5	19p13.3	19	NC_000019.10	4522531	4535196	minus	8				613248
9606	Homo sapiens	84519	0	live	ACRBP	CT23, OY-TES-1, SP32	acrosin binding protein	acrosin-binding protein|cancer/testis antigen 23|cancer/testis antigen OY-TES-1|proacrosin binding protein sp32|testicular tissue protein Li 10	12p13.31	12	NC_000012.12	6638076	6647414	minus	10				608352
10090	Mus musculus	214601	0	live	Slc10a3	DXHXS253E, DXS253Eh, DXSmhG28, P3	solute carrier family 10 (sodium/bile acid cotransporter family), member 3	P3 protein|protein P3|solute carrier family 10, member 3	X 38.0 cM	X	NC_000086.7	74369217	74373349	minus	3
9606	Homo sapiens	25996	0	live	REXO2	CGI-114, REX2, RFN, SFN	RNA exonuclease 2	oligoribonuclease, mitochondrial|REX2, RNA exonuclease 2 homolog|RNA exonuclease 2 homolog|small fragment nuclease	11q23.2	11	NC_000011.10	114439386	114450279	plus	7				607149
9606	Homo sapiens	55684	0	live	RABL6	C9orf86, PARF, RBEL1, pp8875	RAB, member RAS oncogene family like 6	rab-like protein 6|Rab-like GTP-binding protein 1C|partner of ARF|putative GTP-binding protein Parf	9q34.3	9	NC_000009.12	136807922	136841187	plus	16				610615
10090	Mus musculus	12936	0	live	Pcdha4	Cnr1, Crnr1, R75250	protocadherin alpha 4	protocadherin alpha-4|PCDH-alpha-4|cadherin-related neuronal receptor 1	18 B2-B3	18	NC_000084.6	36952689	37187657	plus	4
9606	Homo sapiens	53944	0	live	CSNK1G1	CK1gamma1	casein kinase 1 gamma 1	casein kinase I isoform gamma-1	15q22.31	15	NC_000015.10	64165517	64356259	minus	13				606274
10090	Mus musculus	12651	0	live	Chkb	Chetk, Chkl, Ck, Ck/Ek, Ck/Ek-beta, Ckb, Ckekb, Ek	choline kinase beta	choline/ethanolamine kinase|choline/ethanolamine kinase-b|choline/ethanolaminekinase|ethanolamine kinase	15 E3	15	NC_000081.6	89426349	89429927	minus	11
10090	Mus musculus	56708	0	live	Clcf1	BSF-3, Bsf3, CLC, NNT-1	cardiotrophin-like cytokine factor 1	cardiotrophin-like cytokine factor 1|B-cell stimulating factor 3|neurotrophin-1/B-cell stimulating factor-3|novel neurotrophin-1	19 A	19	NC_000085.6	4214238	4223505	plus	4
9606	Homo sapiens	64073	0	live	C19orf33	H2RSP, IMUP, IMUP-1, IMUP-2	chromosome 19 open reading frame 33	immortalization up-regulated protein|HAI-2 related small protein|hepatocyte growth factor activator inhibitor type 2-related small protein|immortalization-upregulated protein	19q13.2	19	NC_000019.10	38304161	38305006	plus	4
9606	Homo sapiens	140947	0	live	DCANP1	C5orf20, DCNP1	dendritic cell associated nuclear protein	dendritic cell nuclear protein 1	5q31.1	5	NC_000005.10	135444214	135447348	minus	1				609710
9606	Homo sapiens	11014	0	live	KDELR2	ELP-1, ERD2.2	KDEL endoplasmic reticulum protein retention receptor 2	ER lumen protein-retaining receptor 2|(Lys-Asp-Glu-Leu) endoplasmic reticulum protein retention receptor 2|ERD-2-like protein|ERD2-like protein 1|KDEL (Lys-Asp-Glu-Leu) endoplasmic reticulum protein retention receptor 2|KDEL receptor 2	7p22.1	7	NC_000007.14	6461081	6484218	minus	5				609024
9606	Homo sapiens	66035	0	live	SLC2A11	GLUT10, GLUT11	solute carrier family 2 member 11	solute carrier family 2, facilitated glucose transporter member 11|facilitative glucose transporter GLUT11|glucose transporter protein 10|glucose transporter protein 11|glucose transporter type 10|glucose transporter type 11|glucose transporter-like protein XI|solute carrier family 2 (facilitated glucose transporter), member 11	22q11.23	22	NC_000022.11	23856703	23886112	plus	14				610367
9606	Homo sapiens	85406	0	live	DNAJC14	DNAJ, DRIP78, HDJ3, LIP6	DnaJ heat shock protein family (Hsp40) member C14	dnaJ homolog subfamily C member 14|DnaJ (Hsp40) homolog, subfamily C, member 14|LYST-interacting protein LIP6|dnaJ protein homolog 3|dopamine receptor interacting protein|dopamine receptor-interacting protein of 78 kDa|hDj-3|human DnaJ protein 3	12q13.2	12	NC_000012.12	55820960	55829636	minus	7				606092
9606	Homo sapiens	9382	0	live	COG1	CDG2G, LDLB	component of oligomeric golgi complex 1	conserved oligomeric Golgi complex subunit 1|COG complex subunit 1|conserved oligomeric Golgi complex protein 1|low density lipoprotein receptor defect B complementing	17q25.1	17	NC_000017.11	73193034	73208507	plus	14				606973
9606	Homo sapiens	84619	0	live	ZGPAT	GPATC6, GPATCH6, KIAA1847, ZC3H9, ZC3HDC9, ZIP	zinc finger CCCH-type and G-patch domain containing	zinc finger CCCH-type with G patch domain-containing protein|g patch domain-containing protein 6|zinc finger CCCH domain-containing protein 9|zinc finger and G patch domain-containing protein|zinc finger, CCCH-type with G patch domain	20q13.33	20	NC_000020.11	63707442	63736142	plus	8
9606	Homo sapiens	7690	0	live	ZNF131	ZBTB35, pHZ-10	zinc finger protein 131	zinc finger protein 131|zinc finger and BTB domain containing 35|zinc finger protein 131 (clone pHZ-10)	5p12	5	NC_000005.10	43120843	43176324	plus	12				604073
9606	Homo sapiens	29935	0	live	RPA4	HSU24186	replication protein A4	replication protein A 30 kDa subunit|RF-A protein 4|RP-A p30|replication factor A protein 4|replication protein A complex 34 kd subunit homolog Rpa4|replication protein A4, 30kDa|replication protein A4, 34kDa	Xq21.33	X	NC_000023.11	96883908	96885467	plus	1				300767
9606	Homo sapiens	284359	0	live	IZUMO1	IZUMO, OBF	izumo sperm-egg fusion 1	izumo sperm-egg fusion protein 1|oocyte binding/fusion factor|sperm-specific protein Izumo	19q13.33	19	NC_000019.10	48740888	48746909	minus	10				609278
9606	Homo sapiens	11036	0	live	GTF2A1L	ALF	general transcription factor IIA subunit 1 like	TFIIA-alpha and beta-like factor|GTF2A1-like factor|TFIIA large subunit isoform ALF|TFIIA-alpha/beta-like factor|general transcription factor II A, 1-like factor|general transcription factor IIA 1-like|testis secretory sperm-binding protein Li 230m	2p16.3	2	NC_000002.12	48617780	48679609	plus	9				605358
9606	Homo sapiens	8637	0	live	EIF4EBP3	4E-BP3, 4EBP3	eukaryotic translation initiation factor 4E binding protein 3	eukaryotic translation initiation factor 4E-binding protein 3|eIF4E-binding protein 3|eukaryotic initiation factor 4E-binding protein 3	5q31.3	5	NC_000005.10	140547666	140549578	plus	3				603483
9606	Homo sapiens	55038	0	live	CDCA4	HEPP, SEI-3/HEPP	cell division cycle associated 4	cell division cycle-associated protein 4|hematopoietic progenitor protein	14q32.33	14	NC_000014.9	105009573	105021088	minus	2				612270
9606	Homo sapiens	100134934	0	live	TEN1	C17orf106	TEN1 subunit of CST complex	CST complex subunit TEN1|TEN1 telomerase capping complex subunit homolog|TEN1, CST complex subunit|protein telomeric pathways with STN1 homolog|telomere length regulation protein TEN1 homolog|telomeric pathways in association with Stn1, number 1	17q25.1	17	NC_000017.11	75979217	76000586	plus	4				613130
9606	Homo sapiens	7920	0	live	ABHD16A	BAT5, D6S82E, NG26, PP199	abhydrolase domain containing 16A	protein ABHD16A|HLA-B associated transcript 5|abhydrolase domain-containing protein 16A|alpha/beta hydrolase domain-containing protein 16A|protein G5	6p21.33	6	NC_000006.12	31686949	31703360	minus	21				142620
9606	Homo sapiens	23616	0	live	SH3BP1	ARHGAP43	SH3 domain binding protein 1	SH3 domain-binding protein 1|3BP-1	22q13.1	22	NC_000022.11	37639475	37656119	plus	18				617368
9606	Homo sapiens	51309	0	live	ARMCX1	ALEX1, GASP7	armadillo repeat containing X-linked 1	armadillo repeat-containing X-linked protein 1|ARM protein lost in epithelial cancers on chromosome X 1|arm protein lost in epithelial cancers, X chromosome, 1	Xq22.1	X	NC_000023.11	101550531	101554700	plus	4				300362
9606	Homo sapiens	54920	0	live	DUS2	DUS2L, SMM1, URLC8	dihydrouridine synthase 2	tRNA-dihydrouridine(20) synthase [NAD(P)+]-like|SMM1 homolog|dihydrouridine synthase 2-like, SMM1 homolog|tRNA-dihydrouridine(20) synthase (NAD(P)(+))|up-regulated in lung cancer protein 8	16q22.1	16	NC_000016.10	68022944	68079323	plus	17				609707
9606	Homo sapiens	100131187	0	live	TSTD1	KAT, TST	thiosulfate sulfurtransferase like domain containing 1	thiosulfate:glutathione sulfurtransferase|putative thiosulfate sulfurtransferase KAT|thiosulfate sulfurtransferase (rhodanese)-like domain containing 1|thiosulfate sulfurtransferase/rhodanese-like domain-containing protein 1	1q23.3	1	NC_000001.11	161037631	161038984	minus	4				616041
9606	Homo sapiens	1762	0	live	DMWD	D19S593E, DMR-N9, DMRN9, gene59	DM1 locus, WD repeat containing	dystrophia myotonica WD repeat-containing protein|dystrophia myotonica, WD repeat containing|dystrophia myotonica-containing WD repeat motif protein|protein 59	19q13.32	19	NC_000019.10	45783006	45792802	minus	5				609857
9606	Homo sapiens	11165	0	live	NUDT3	DIPP, DIPP-1, DIPP1	nudix hydrolase 3	diphosphoinositol polyphosphate phosphohydrolase 1|diadenosine 5',5'''-P1,P6-hexaphosphate hydrolase 1|nucleoside diphosphate-linked moiety X motif 3|nudix (nucleoside diphosphate linked moiety X)-type motif 3|nudix motif 3	6p21.31	6	NC_000006.12	34287194	34392680	minus	5				609228
9606	Homo sapiens	55901	0	live	THSD1	TMTSP, UNQ3010	thrombospondin type 1 domain containing 1	thrombospondin type-1 domain-containing protein 1|4833423O18Rik|thrombospondin, type I, domain containing 1|transmembrane molecule with thrombospondin module	13q14.3	13	NC_000013.11	52377167	52406494	minus	5				616821
9606	Homo sapiens	7179	0	live	TPTE	CT44, PTEN2	transmembrane phosphatase with tensin homology	putative tyrosine-protein phosphatase TPTE|PTEN-related tyrosine phosphatase|cancer/testis antigen 44|tensin, putative protein-tyrosine phosphatase|tumor antigen BJ-HCC-5	21p11.2	21	NC_000021.9	10521514	10606270	plus	24				604336
9606	Homo sapiens	115111	0	live	SLC26A7	SUT2	solute carrier family 26 member 7	anion exchange transporter|solute carrier family 26 (anion exchanger), member 7|sulfate anion transporter	8q21.3	8	NC_000008.11	91209494	91398155	plus	22				608479
9606	Homo sapiens	51256	0	live	TBC1D7	MGCPH, PIG51, TBC7	TBC1 domain family member 7	TBC1 domain family member 7|TS complex subunit 3|cell migration-inducing protein 23	6p24.1	6	NC_000006.12	13304951	13328583	minus	8				612655
9606	Homo sapiens	7571	0	live	ZNF23	KOX16, ZNF359, ZNF612, Zfp612	zinc finger protein 23	zinc finger protein 23|kruppel-like zinc finger factor X31|zinc finger protein 23 (KOX 16)|zinc finger protein 32|zinc finger protein 359|zinc finger protein 612	16q22.2	16	NC_000016.10	71447597	71462252	minus	7				194527
9606	Homo sapiens	55333	0	live	SYNJ2BP	ARIP2, OMP25	synaptojanin 2 binding protein	synaptojanin-2-binding protein|activin receptor interacting protein 5|mitochondrial outer membrane protein 25	14q24.2	14	NC_000014.9	70366496	70417090	minus	4				609411
9606	Homo sapiens	552900	0	live	BOLA2	BOLA2AB, My016, BOLA2	bolA family member 2	bolA-like protein 2|BolA-like protein 2 member A|bolA homolog 2	16p11.2	16	NC_000016.10	29453588	29454964	minus	3				613182
9606	Homo sapiens	284366	0	live	KLK9	KLK-L3, KLKL3	kallikrein related peptidase 9	kallikrein-9|kallikrein-like protein 3	19q13.41	19	NC_000019.10	51002513	51009634	minus	5				605504
9606	Homo sapiens	51643	0	live	TMBIM4	CGI-119, GAAP, LFG4, S1R, ZPRO	transmembrane BAX inhibitor motif containing 4	protein lifeguard 4|Golgi anti-apoptotic protein|Z-protein|transmembrane BAX inhibitor motif-containing protein 4	12q14.3	12	NC_000012.12	66136936	66170072	minus	8				616874
9606	Homo sapiens	348110	0	live	ARPIN	C15orf38	actin related protein 2/3 complex inhibitor	arpin|UPF0552 protein C15orf38|arp2/3 inhibition protein	15q26.1	15	NC_000015.10	89896532	89912990	minus	7				615543
9606	Homo sapiens	11230	0	live	PRAF2	JM4, Yip6a	PRA1 domain family member 2	PRA1 family protein 2|Jena-Muenchen 4	Xp11.23	X	NC_000023.11	49071156	49074045	minus	3				300840
9606	Homo sapiens	55650	0	live	PIGV	GPI-MT-II, HPMRS1, PIG-V	phosphatidylinositol glycan anchor biosynthesis class V	GPI mannosyltransferase 2|GPI mannosyltransferase II|Ybr004c homolog|dol-P-Man dependent GPI mannosyltransferase	1p36.11	1	NC_000001.11	26787963	26798403	plus	4				610274
9606	Homo sapiens	29907	0	live	SNX15	HSAF001435	sorting nexin 15	sorting nexin-15|clone iota unknown protein	11q13.1	11	NC_000011.10	65027408	65040572	plus	8				605964
10090	Mus musculus	14979	0	live	H2-Ke6	D17H6S112E, H-2Ke6, Hsd17b8, Ke-6, Ke6, Ring2	H2-K region expressed gene 6	estradiol 17-beta-dehydrogenase 8|17-beta-HSD 8|17-beta-hydroxysteroid dehydrogenase 8|3-ketoacyl-[acyl-carrier-protein] reductase alpha subunit|3-oxoacyl-[acyl-carrier-protein] reductase|KAR alpha subunit|estrogen 17-oxidoreductase|testosterone 17-beta-dehydrogenase 8	17 17.98 cM	17	NC_000083.6	34026033	34028055	minus	9
9606	Homo sapiens	116143	0	live	WDR92		WD repeat domain 92	WD repeat-containing protein 92|WD repeat-containing protein Monad|monad|testicular secretory protein Li 67	2p14	2	NC_000002.12	68130149	68157560	minus	8				610729
9606	Homo sapiens	117584	0	live	RFFL	CARP-2, CARP2, FRING, RIFIFYLIN, RNF189, RNF34L	ring finger and FYVE like domain containing E3 ubiquitin protein ligase	E3 ubiquitin-protein ligase rififylin|FYVE-RING finger protein SAKURA|RING finger and FYVE-like domain-containing protein 1|RING finger protein 189|RING-type E3 ubiquitin transferase rififylin|caspase 8 and 10 associated RING protein-2|caspase regulator CARP2|caspases-8 and -10-associated RING finger protein 2|ring finger and FYVE-like domain containing 1	17q12	17	NC_000017.11	35009112	35089329	minus	8				609735
10090	Mus musculus	223922	0	live	Atf7	1110012F10Rik, 9430065F09Rik, AI549878, C130020M04Rik	activating transcription factor 7	cyclic AMP-dependent transcription factor ATF-7|cAMP-dependent transcription factor ATF-7|transcription factor ATF-A	15 F3	15	NC_000081.6	102525946	102625464	minus	13
9606	Homo sapiens	115290	0	live	FBXO17	FBG4, FBX26, FBXO26, Fbx17	F-box protein 17	F-box only protein 17|F-box only protein 26|F-box protein FBG4	19q13.2	19	NC_000019.10	38941401	38975813	minus	7				609094
511145	Escherichia coli str. K-12 substr. MG1655	944757	0	live	nhaR	b0020, ECK0021, antO, yaaB	DNA-binding transcriptional activator NhaR	DNA-binding transcriptional activator NhaR			NC_000913.3	18715	19620	plus	0
10090	Mus musculus	12748	0	live	Clk2	AU041688	CDC-like kinase 2	dual specificity protein kinase CLK2	3 F1	3	NC_000069.6	89164795	89177087	plus	13
9606	Homo sapiens	137872	0	live	ADHFE1	ADH8, HMFT2263, HOT	alcohol dehydrogenase iron containing 1	hydroxyacid-oxoacid transhydrogenase, mitochondrial|Fe-containing alcohol dehydrogenase 1|alcohol dehydrogenase 8|alcohol dehydrogenase iron-containing protein 1	8q13.1	8	NC_000008.11	66432483	66468809	plus	14				611083
559292	Saccharomyces cerevisiae S288C	852313	0	live	OLA1	YBR025C	Obg-like ATPase	Obg-like ATPase		II	NC_001134.8	290681	291865	minus	1
9606	Homo sapiens	79583	0	live	TMEM231	ALYE870, JBTS20, MKS11, PRO1886	transmembrane protein 231	transmembrane protein 231	16q23.1	16	NC_000016.10	75538117	75556286	minus	7				614949
9606	Homo sapiens	23563	0	live	CHST5	I-GlcNAc-6-ST, I-GlcNAc6ST, glcNAc6ST-3, gn6st-3, hIGn6ST	carbohydrate sulfotransferase 5	carbohydrate sulfotransferase 5|GST4-alpha|N-acetylglucosamine 6-O-sulfotransferase 3|carbohydrate (N-acetylglucosamine 6-O) sulfotransferase 5|galactose/N-acetylglucosamine/N-acetylglucosamine 6-O-sulfotransferase 4-alpha|intestinal GlcNAc-6-sulfotransferase	16q23.1	16	NC_000016.10	75528530	75535170	minus	3				604817
9606	Homo sapiens	6585	0	live	SLIT1	MEGF4, SLIL1, SLIT-1, SLIT3	slit guidance ligand 1	slit homolog 1 protein|multiple EGF-like domains protein 4|multiple epidermal growth factor-like domains protein 4|slit homolog 1	10q24.1	10	NC_000010.11	96998038	97185926	minus	37				603742
9606	Homo sapiens	2256	0	live	FGF11	FGF-11, FHF-3, FHF3	fibroblast growth factor 11	fibroblast growth factor 11|fibroblast growth factor homologous factor 3	17p13.1	17	NC_000017.11	7438273	7444932	plus	7				601514
9606	Homo sapiens	23511	0	live	NUP188	KIAA0169, hNup188	nucleoporin 188	nucleoporin NUP188 homolog|nucleoporin 188kDa	9q34.11	9	NC_000009.12	128947693	129007096	plus	44				615587
9606	Homo sapiens	81689	0	live	ISCA1	HBLD2, ISA1, MMDS5, hIscA	iron-sulfur cluster assembly 1	iron-sulfur cluster assembly 1 homolog, mitochondrial|HESB like domain containing 2|HESB-like domain-containing protein 2|iron-sulfur assembly protein IscA	9q21.33	9	NC_000009.12	86264546	86282575	minus	4				611006
9606	Homo sapiens	10324	0	live	KLHL41	KBTBD10, Krp1, SARCOSIN	kelch like family member 41	kelch-like protein 41|kel-like protein 23|kelch repeat and BTB (POZ) domain containing 10|kelch-related protein 1|sarcomeric muscle protein	2q31.1	2	NC_000002.12	169509702	169526262	plus	6				607701
9606	Homo sapiens	55568	0	live	GALNT10	GALNACT10, PPGALNACT10, PPGANTASE10	polypeptide N-acetylgalactosaminyltransferase 10	polypeptide N-acetylgalactosaminyltransferase 10|GalNAc transferase 10|UDP-GalNAc:polypeptide N-acetylgalactosaminyltransferase 10|UDP-N-acetyl-alpha-D-galactosamine:polypeptide N-acetylgalactosaminyltransferase 10 (GalNAc-T10)	5q33.2	5	NC_000005.10	154190735	154420984	plus	12				608043
9606	Homo sapiens	115209	0	live	OMA1	2010001O09Rik, DAB1, MPRP-1, MPRP1, YKR087C, ZMPOMA1, peptidase	OMA1 zinc metallopeptidase	metalloendopeptidase OMA1, mitochondrial|OMA1 homolog, zinc metallopeptidase|OMA1 zinc metallopeptidase homolog|metalloprotease-related protein 1|overlapping activity with M-AAA protease|overlapping with the m-AAA protease 1 homolog|zinc metallopeptidase OMA1	1p32.2-p32.1	1	NC_000001.11	58480719	58546799	minus	9				617081
3702	Arabidopsis thaliana	818942	0	live	FPA	AT2G43410, T1O24.15	RNA binding protein	RNA binding protein		2	NC_003071.7	18025247	18031255	minus	8
9606	Homo sapiens	150209	0	live	AIFM3	AIFL	apoptosis inducing factor mitochondria associated 3	apoptosis-inducing factor 3|apoptosis-inducing factor like|apoptosis-inducing factor, mitochondrion-associated, 3	22q11.21	22	NC_000022.11	20965130	20981360	plus	22				617298
10090	Mus musculus	74153	0	live	Uba7	1300004C08Rik, Ube1l	ubiquitin-like modifier activating enzyme 7	ubiquitin-like modifier-activating enzyme 7	9 59.07 cM	9	NC_000075.6	107975567	107984056	plus	24
9606	Homo sapiens	4336	0	live	MOBP		myelin associated oligodendrocyte basic protein	myelin-associated oligodendrocyte basic protein	3p22.1	3	NC_000003.12	39467573	39529497	plus	7				600948
10090	Mus musculus	22213	0	live	Ube2g2	1110003O05Rik, D10Xrf369, UBC7, Ubc7p	ubiquitin-conjugating enzyme E2G 2	ubiquitin-conjugating enzyme E2 G2|E2 ubiquitin-conjugating enzyme G2|ubiquitin carrier protein G2|ubiquitin-conjugating enzyme 7 homolog|ubiquitin-protein ligase G2	10 39.72 cM	10	NC_000076.6	77622321	77645990	plus	6
9606	Homo sapiens	221178	0	live	SPATA13	ARHGEF29, ASEF2	spermatogenesis associated 13	spermatogenesis-associated protein 13|APC-stimulated guanine nucleotide exchange factor 2|adenomatous polyposis coli stimulated exchange factor 2	13q12.12	13	NC_000013.11	23979626	24307074	plus	20				613324
9606	Homo sapiens	55191	0	live	NADSYN1		NAD synthetase 1	glutamine-dependent NAD(+) synthetase|NAD(+) synthase|NAD(+) synthetase|glutamine-dependent NAD synthetase	11q13.4	11	NC_000011.10	71453171	71501538	plus	21				608285
9606	Homo sapiens	4718	0	live	NDUFC2	B14.5b, CI-B14.5b, HLC-1, NADHDH2	NADH:ubiquinone oxidoreductase subunit C2	NADH dehydrogenase [ubiquinone] 1 subunit C2|NADH dehydrogenase (ubiquinone) 1, subcomplex unknown, 2, 14.5kDa|NADH-ubiquinone oxidoreductase subunit B14.5b|complex I subunit B14.5b|complex I-B14.5b|human lung cancer oncogene 1 protein	11q14.1	11	NC_000011.10	78068347	78080219	minus	4				603845
9606	Homo sapiens	80344	0	live	DCAF11	GL014, PRO2389, WDR23	DDB1 and CUL4 associated factor 11	DDB1- and CUL4-associated factor 11|WD repeat domain 23|WD repeat-containing protein 23	14q12	14	NC_000014.9	24114697	24125242	plus	15				613317
9606	Homo sapiens	4242	0	live	MFNG		MFNG O-fucosylpeptide 3-beta-N-acetylglucosaminyltransferase	beta-1,3-N-acetylglucosaminyltransferase manic fringe|O-fucosylpeptide 3-beta-N-acetylglucosaminyltransferase	22q13.1	22	NC_000022.11	37469063	37486440	minus	8				602577
9606	Homo sapiens	114928	0	live	GPRASP2	DFNX7, GASP2	G protein-coupled receptor associated sorting protein 2	G-protein coupled receptor-associated sorting protein 2	Xq22.1	X	NC_000023.11	102712176	102717733	plus	5				300969
10090	Mus musculus	56275	0	live	Rbm14	1300007E16Rik, PSP2, Sytip, p16, p16K	RNA binding motif protein 14	RNA-binding protein 14|synaptotagmin interacting protein	19 A	19	NC_000085.6	4800566	4811634	minus	3
10090	Mus musculus	18226	0	live	Nup62	D7Ertd649e, Nupc1, p62	nucleoporin 62	nuclear pore glycoprotein p62|62 kDa nucleoporin|nuclear pore complex 1|nucleoporin Nup62	7 28.93 cM	7	NC_000073.6	44816088	44831836	plus	2
10116	Rattus norvegicus	24162	0	live	Acp2	LAP	acid phosphatase 2, lysosomal	lysosomal acid phosphatase|Acid phosphatase 2, lysozymal|LMW-PTP-II low molecular weight phosphotyrosine protein phosphatase isozyme 2	3q24	3	NC_005102.4	80020346	80030365	plus	12
9606	Homo sapiens	54937	0	live	SOHLH2	SOSF2, SPATA28, TEB1, bHLHe81	spermatogenesis and oogenesis specific basic helix-loop-helix 2	spermatogenesis- and oogenesis-specific basic helix-loop-helix-containing protein 2|spermatogenesis associated 28|testicular secretory protein Li 50|testicular secretory protein Li 51	13q13.3	13	NC_000013.11	36168208	36214615	minus	12				616066
9606	Homo sapiens	440400	0	live	RNASEK		ribonuclease K	ribonuclease kappa|RNase kappa|RNase kappa-02 isoform|ribonuclease, RNase K	17p13.1	17	NC_000017.11	7012417	7014533	plus	4				617098
9606	Homo sapiens	221092	0	live	HNRNPUL2	HNRPUL2, SAF-A2	heterogeneous nuclear ribonucleoprotein U like 2	heterogeneous nuclear ribonucleoprotein U-like protein 2|scaffold-attachment factor A2	11q12.3	11	NC_000011.10	62712625	62727385	minus	14
10116	Rattus norvegicus	24534	0	live	Ldhb	Ldh2	lactate dehydrogenase B	L-lactate dehydrogenase B chain|LDH heart subunit|LDH-B|LDH-H|Lactate dehydrogenease B	4q44	4	NC_005103.4	176701980	176719999	minus	9
9606	Homo sapiens	339122	0	live	RAB43	RAB11B, RAB41	RAB43, member RAS oncogene family	ras-related protein Rab-43|ras-related protein Rab-41	3q21.3	3	NC_000003.12	129087569	129122150	minus	8
9606	Homo sapiens	84461	0	live	NEURL4		neuralized E3 ubiquitin protein ligase 4	neuralized-like protein 4|neuralized homolog 4	17p13.1	17	NC_000017.11	7315632	7329319	minus	29				615865
9606	Homo sapiens	22905	0	live	EPN2	EHB21	epsin 2	epsin-2|EPS-15-interacting protein 2|Eps15 binding protein	17p11.2	17	NC_000017.11	19237377	19336715	plus	11				607263
9606	Homo sapiens	50717	0	live	DCAF8	GAN2, H326, WDR42A	DDB1 and CUL4 associated factor 8	DDB1- and CUL4-associated factor 8|WD repeat domain 42A|WD repeat-containing protein 42A	1q23.2	1	NC_000001.11	160215715	160262560	minus	14				615820
9606	Homo sapiens	55599	0	live	RNPC3	IGHD5, RBM40, RNP, SNRNP65	RNA binding region (RNP1, RRM) containing 3	RNA-binding region-containing protein 3|RNA-binding motif protein 40|RNA-binding protein 40|U11/U12 small nuclear ribonucleoprotein 65 kDa protein|U11/U12 snRNP 65 kDa protein|U11/U12 snRNP 65K|U11/U12-65K	1p21.1	1	NC_000001.11	103525956	103555239	plus	15				618016
9606	Homo sapiens	145482	0	live	PTGR2	HEL-S-298, PGR2, ZADH1	prostaglandin reductase 2	prostaglandin reductase 2|15-oxoprostaglandin 13-reductase|15-oxoprostaglandin-delta13-reductase|PRG-2|epididymis secretory protein Li 298|epididymis secretory sperm binding protein|zinc binding alcohol dehydrogenase, domain containing 1|zinc-binding alcohol dehydrogenase domain-containing protein 1	14q24.3	14	NC_000014.9	73851831	73885465	plus	10				608642
9606	Homo sapiens	10449	0	live	ACAA2	DSAEC	acetyl-CoA acyltransferase 2	3-ketoacyl-CoA thiolase, mitochondrial|T1|acetyl-Coenzyme A acyltransferase 2|beta ketothiolase|mitochondrial 3-oxoacyl-CoA thiolase|mitochondrial 3-oxoacyl-Coenzyme A thiolase	18q21.1	18	NC_000018.10	49783504	49813881	minus	10				604770
9606	Homo sapiens	79903	0	live	NAA60	HAT4, NAT15, NatF, hNaa60	N(alpha)-acetyltransferase 60, NatF catalytic subunit	N-alpha-acetyltransferase 60|N-acetyltransferase 15 (GCN5-related, putative)|N-alpha-acetyltransferase F|epididymis secretory sperm binding protein|histone acetyltransferase type B protein 4	16p13.3	16	NC_000016.10	3443611	3486963	plus	9				614246
9606	Homo sapiens	55526	0	live	DHTKD1	AMOXAD, CMT2Q	dehydrogenase E1 and transketolase domain containing 1	probable 2-oxoglutarate dehydrogenase E1 component DHKTD1, mitochondrial|dehydrogenase E1 and transketolase domain-containing protein 1	10p14	10	NC_000010.11	12068917	12123228	plus	17				614984
9606	Homo sapiens	63036	0	live	CELA2A	ELA2A, PE-1	chymotrypsin like elastase 2A	chymotrypsin-like elastase family member 2A|chymotrypsin like elastase family member 2A|elastase 2A|pancreatic elastase 2|pancreatic elastase IIA	1p36.21	1	NC_000001.11	15456728	15472091	plus	8				609443
9606	Homo sapiens	8532	0	live	CPZ		carboxypeptidase Z	carboxypeptidase Z|VEZT/CPZ fusion|epididymis secretory sperm binding protein|metallocarboxypeptidase Z	4p16.1	4	NC_000004.12	8592660	8619761	plus	11				603105
3702	Arabidopsis thaliana	841400	0	live	RGE1	AT1G49770, F14J22.2, F14J22_2, RETARDED GROWTH OF EMBRYO 1, ZHOUPI, ZOU	basic helix-loop-helix (bHLH) DNA-binding superfamily protein	basic helix-loop-helix (bHLH) DNA-binding superfamily protein		1	NC_003070.9	18424578	18426782	plus	3
9606	Homo sapiens	54855	0	live	TENT5C	FAM46C	terminal nucleotidyltransferase 5C	terminal nucleotidyltransferase 5C|family with sequence similarity 46 member C|non-canonical poly(A) polymerase FAM46C|protein FAM46C|putative nucleotidyltransferase FAM46C	1p12	1	NC_000001.11	117605982	117628389	plus	2				613952
9606	Homo sapiens	51167	0	live	CYB5R4	NCB5OR, cb5/cb5R, dJ676J13.1	cytochrome b5 reductase 4	cytochrome b5 reductase 4|N-terminal cytochrome b5 and cytochrome b5 oxidoreductase domain-containing protein|NADPH cytochrome B5 oxidoreductase|cytochrome b-type NAD(P)H oxidoreductase|flavohemoprotein b5+b5R|flavohemoprotein b5/b5R	6q14.2	6	NC_000006.12	83859651	83960427	plus	16				608343
9606	Homo sapiens	196883	0	live	ADCY4	AC4	adenylate cyclase 4	adenylate cyclase type 4|ATP pyrophosphate-lyase 4|adenylate cyclase type IV|adenylyl cyclase 4	14q12	14	NC_000014.9	24318349	24335071	minus	26				600292
9606	Homo sapiens	54923	0	live	LIME1	LIME, dJ583P15.4	Lck interacting transmembrane adaptor 1	lck-interacting transmembrane adapter 1|lck-interacting membrane protein|lck-interacting molecule	20q13.33	20	NC_000020.11	63735701	63739107	plus	7				609809
9606	Homo sapiens	140290	0	live	TCP10L	C21orf77, PRED77, TCP10A-1, TCP10A-2	t-complex 10 like	T-complex protein 10A homolog 1|T-complex protein 10A homolog 2|T-complex protein 10A-1|T-complex protein 10A-2|TCP10-like	21q22.11	21	NC_000021.9	32574841	32585545	minus	5				608365
9606	Homo sapiens	83931	0	live	STK40	SHIK, SgK495	serine/threonine kinase 40	serine/threonine-protein kinase 40|SINK-homologous serine/threonine-protein kinase|Ser/Thr-like kinase|sugen kinase 495	1p34.3	1	NC_000001.11	36339619	36385927	minus	12				609437
9606	Homo sapiens	10534	0	live	ZNRD2	SSSCA1, p27	zinc ribbon domain containing 2	Sjoegren syndrome/scleroderma autoantigen 1|Sjogren syndrome/scleroderma autoantigen 1|Sjogren's syndrome/scleroderma autoantigen 1|autoantigen p27|centromeric autoantigen (27kD)	11q13.1	11	NC_000011.10	65570459	65571888	plus	3				606044
9606	Homo sapiens	84727	0	live	SPSB2	GRCC9, SSB2	splA/ryanodine receptor domain and SOCS box containing 2	SPRY domain-containing SOCS box protein 2|SPRY domain-containing SOCS box protein SSB-2|gene-rich cluster protein C9	12p13.31	12	NC_000012.12	6870935	6873357	minus	3				611658
9606	Homo sapiens	53917	0	live	RAB24		RAB24, member RAS oncogene family	ras-related protein Rab-24	5q35.3	5	NC_000005.10	177301190	177303744	minus	8				612415
9606	Homo sapiens	26024	0	live	PTCD1		pentatricopeptide repeat domain 1	pentatricopeptide repeat-containing protein 1, mitochondrial	7q22.1	7	NC_000007.14	99416739	99438839	minus	8				614774
9606	Homo sapiens	283358	0	live	B4GALNT3		beta-1,4-N-acetyl-galactosaminyltransferase 3	beta-1,4-N-acetylgalactosaminyltransferase 3|B4GalNAcT3|Beta4GalNAc-T3|N-acetyl-beta-glucosaminyl-glycoprotein 4-beta-N- acetylgalactosaminyltransferase|N-acetyl-beta-glucosaminyl-glycoprotein 4-beta-N-acetylgalactosaminyltransferase 2|NGalNAc-T2|beta-1,4-N-acetyl-galactosaminyl transferase 3|beta-1,4-N-acetylgalactosaminyltransferase III|beta4GalNAcT3	12p13.33	12	NC_000012.12	460377	561892	plus	20				612220
9606	Homo sapiens	113246	0	live	C12orf57	C10, GRCC10	chromosome 12 open reading frame 57	protein C10|gene rich cluster C10|likely ortholog of mouse gene rich cluster, C10	12p13.31	12	NC_000012.12	6943438	6946003	plus	4				615140
9606	Homo sapiens	51540	0	live	SCLY	SCL, hSCL	selenocysteine lyase	selenocysteine lyase	2q37.3	2	NC_000002.12	238060924	238099413	plus	12				611056
9606	Homo sapiens	51601	0	live	LIPT1	LIPT1D	lipoyltransferase 1	lipoyltransferase 1, mitochondrial|lipoate biosynthesis protein|lipoyl ligase	2q11.2	2	NC_000002.12	99154955	99163157	plus	7				610284
9606	Homo sapiens	63901	0	live	FAM111A	GCLEB, KCS2	family with sequence similarity 111 member A	protein FAM111A	11q12.1	11	NC_000011.10	59142746	59155039	plus	7				615292
9606	Homo sapiens	5276	0	live	SERPINI2	MEPI, PANCPIN, PI14, TSA2004	serpin family I member 2	serpin I2|myoepithelium-derived serine protease inhibitor|pancreas-specific protein TSA2004|peptidase inhibitor 14|protease inhibitor 14|serine (or cysteine) proteinase inhibitor, clade I (neuroserpin), member 2|serine (or cysteine) proteinase inhibitor, clade I (pancpin), member 2|serpin peptidase inhibitor, clade I (pancpin), member 2	3q26.1	3	NC_000003.12	167441789	167474132	minus	10				605587
9606	Homo sapiens	11272	0	live	PRR4	LPRP, PROL4	proline rich 4	proline-rich protein 4|lacrimal proline-rich protein|nasopharyngeal carcinoma-associated proline-rich protein 4|proline rich 4 (lacrimal)|proline-rich polypeptide 4	12p13.2	12	NC_000012.12	10845849	10849476	minus	4				605359
9606	Homo sapiens	199746	0	live	U2AF1L4	U2AF1-RS3, U2AF1L3, U2AF1L3V1, U2AF1RS3, U2af26	U2 small nuclear RNA auxiliary factor 1 like 4	splicing factor U2AF 26 kDa subunit|U2 auxiliary factor 26|U2 small nuclear RNA auxiliary factor 1-like 3|U2 small nuclear RNA auxiliary factor 1-like protein 3|U2 small nuclear RNA auxiliary factor 1-like protein 4|U2(RNU2) small nuclear RNA auxiliary factor 1-like 3|U2(RNU2) small nuclear RNA auxiliary factor 1-like protein 3|U2AF1-like 4|U2AF1-like protein 3	19q13.12	19	NC_000019.10	35742527	35745442	minus	7				601080
9606	Homo sapiens	28957	0	live	MRPS28	HSPC007, MRP-S28, MRP-S35, MRPS35	mitochondrial ribosomal protein S28	28S ribosomal protein S28, mitochondrial|28S ribosomal protein S35, mitochondrial|S28mt|S35mt|mitochondrial 28S ribosomal protein S35|mitochondrial small ribosomal subunit protein bS1m	8q21.13	8	NC_000008.11	79918860	80030271	minus	3				611990
10090	Mus musculus	18640	0	live	Pfkfb2	4930568D07Rik	6-phosphofructo-2-kinase/fructose-2,6-biphosphatase 2	6-phosphofructo-2-kinase/fructose-2,6-bisphosphatase 2|6PF-2-K/Fru-2,6-P2ase 2|6PF-2-K/Fru-2,6-P2ase heart-type isozyme|PFK-2/FBPase-2 gene B|PFK/FBPase 2	1 E4	1	NC_000067.6	130689043	130729253	minus	18
9606	Homo sapiens	84129	0	live	ACAD11	ACAD-11	acyl-CoA dehydrogenase family member 11	acyl-CoA dehydrogenase family member 11|acyl-Coenzyme A dehydrogenase family, member 11	3q22.1	3	NC_000003.12	132558138	132660131	minus	20				614288
9606	Homo sapiens	1351	0	live	COX8A	COX, COX8, COX8-2, COX8L, VIII, VIII-L	cytochrome c oxidase subunit 8A	cytochrome c oxidase subunit 8A, mitochondrial|cytochrome c oxidase polypeptide VIII-liver/heart|cytochrome c oxidase subunit 8-2|cytochrome c oxidase subunit 8A (ubiquitous)|cytochrome c oxidase subunit VIII|cytochrome c oxidase subunit VIIIA (ubiquitous)	11q13.1	11	NC_000011.10	63974607	63976543	plus	2				123870
9606	Homo sapiens	27111	0	live	SDCBP2	SITAC, SITAC18, ST-2, ST2	syndecan binding protein 2	syntenin-2|syndecan binding protein (syntenin) 2	20p13	20	NC_000020.11	1309909	1329235	minus	10				617358
9606	Homo sapiens	9824	0	live	ARHGAP11A	GAP (1-12)	Rho GTPase activating protein 11A	rho GTPase-activating protein 11A|rho-type GTPase-activating protein 11A	15q13.3	15	NC_000015.10	32615144	32639937	plus	13				610589
10090	Mus musculus	54615	0	live	Npff		neuropeptide FF-amide peptide precursor	pro-FMRFamide-related neuropeptide FF|FMRFamide-related peptides	15 F3	15	NC_000081.6	102523839	102524621	minus	3
9606	Homo sapiens	9653	0	live	HS2ST1	dJ604K5.2	heparan sulfate 2-O-sulfotransferase 1	heparan sulfate 2-O-sulfotransferase 1|2-O-sulfotransferase|2OST	1p22.3	1	NC_000001.11	86914652	87109998	plus	7				604844
9606	Homo sapiens	55559	0	live	HAUS7	UCHL5IP, UIP1	HAUS augmin like complex subunit 7	HAUS augmin-like complex subunit 7|26S proteasome-associated UCH37-interacting protein 1|UCHL5 interacting protein|X-linked protein STS1769	Xq28	X	NC_000023.11	153447665	153495525	minus	14				300540
9606	Homo sapiens	54458	0	live	PRR13	TXR1	proline rich 13	proline-rich protein 13|taxane-resistance protein	12q13.13	12	NC_000012.12	53441649	53446643	plus	4				610459
9606	Homo sapiens	114971	0	live	PTPMT1	DUSP23, MOSP, PLIP, PNAS-129	protein tyrosine phosphatase mitochondrial 1	phosphatidylglycerophosphatase and protein-tyrosine phosphatase 1|NB4 apoptosis/differentiation related protein|PTEN-like phosphatase|phosphoinositide lipid phosphatase	11p11.2	11	NC_000011.10	47565430	47573461	plus	4				609538
9606	Homo sapiens	3421	0	live	IDH3G	H-IDHG	isocitrate dehydrogenase 3 (NAD(+)) gamma	isocitrate dehydrogenase [NAD] subunit gamma, mitochondrial|IDH-gamma|NAD (H)-specific isocitrate dehydrogenase gamma subunit|NAD(+)-specific ICDH subunit gamma|NAD+-specific ICDH|isocitrate dehydrogenase 3 (NAD+) gamma|isocitrate dehydrogenase 3 gamma|isocitrate dehydrogenase, NAD(+)-specific, mitochondrial, gamma subunit|isocitric dehydrogenase subunit gamma	Xq28	X	NC_000023.11	153785766	153794523	minus	12				300089
9606	Homo sapiens	398	0	live	ARHGDIG	RHOGDI-3	Rho GDP dissociation inhibitor gamma	rho GDP-dissociation inhibitor 3|Rho GDP dissociation inhibitor (GDI) gamma|RhoGDI gamma|rho GDI 3|rho-GDI gamma	16p13.3	16	NC_000016.10	280606	283003	plus	6				602844
9606	Homo sapiens	54509	0	live	RHOF	ARHF, RIF	ras homolog family member F, filopodia associated	rho-related GTP-binding protein RhoF|ras homolog family member F (in filopodia)|ras homolog gene family, member F (in filopodia)|rho family GTPase Rif|rho in filopodia	12q24.31	12	NC_000012.12	121777754	121793688	minus	5
9606	Homo sapiens	10239	0	live	AP3S2	AP3S3, sigma3b	adaptor related protein complex 3 subunit sigma 2	AP-3 complex subunit sigma-2|AP-3 complex subunit sigma-3B|adapter-related protein complex 3 subunit sigma-2|adaptor complex sigma3B|adaptor related protein complex 3 sigma 2 subunit|clathrin-associated/assembly/adaptor protein, small 4, 22-kD|sigma-3B-adaptin|sigma-adaptin 3b	15q26.1	15	NC_000015.10	89830599	89894385	minus	7				602416
9606	Homo sapiens	3823	0	live	KLRC3	NKG2-E, NKG2E	killer cell lectin like receptor C3	NKG2-E type II integral membrane protein|NK cell receptor E|NKG2-E-activating NK receptor|killer cell lectin-like receptor subfamily C, member 3	12p13.2	12	NC_000012.12	10412315	10420595	minus	7				602892
10090	Mus musculus	18777	0	live	Lypla1	APT-1, Gm39587, LPL-I, Pla1a	lysophospholipase 1	acyl-protein thioesterase 1|lysoPLA I|lysophopholipase 1|lysophospholipase I|phospholipase 1a	1 A1	1	NC_000067.6	4807560	4846739	plus	11
10090	Mus musculus	18777	0	live	Lypla1	APT-1, Gm39587, LPL-I, Pla1a	lysophospholipase 1	acyl-protein thioesterase 1|lysoPLA I|lysophopholipase 1|lysophospholipase I|phospholipase 1a	1 A1	1	NC_000067.6	4846846	4848409	plus	11
10090	Mus musculus	170772	0	live	Glcci1	2310047L21Rik, A130036A18Rik, Fam117c, Gig18, Tssn1	glucocorticoid induced transcript 1	glucocorticoid-induced transcript 1 protein|glucocorticoid-induced gene 18 protein|testhymin|thymocyte/spermatocyte selection protein 1	6 A1	6	NC_000072.6	8509600	8597549	plus	9
9606	Homo sapiens	4943	0	live	TBC1D25	MG81, OATL1	TBC1 domain family member 25	TBC1 domain family member 25|5SN3 snoRNA|ornithine aminotransferase-like 1	Xp11.23	X	NC_000023.11	48539619	48562609	plus	7				311240
9606	Homo sapiens	117854	0	live	TRIM6	RNF89	tripartite motif containing 6	tripartite motif-containing protein 6|RING finger protein 89|RING-type E3 ubiquitin transferase TRIM6	11p15.4	11	NC_000011.10	5596101	5612958	plus	9				607564
10090	Mus musculus	107885	0	live	Mthfs	1110034I12Rik, 2310020H23Rik, AI119695	5, 10-methenyltetrahydrofolate synthetase	5-formyltetrahydrofolate cyclo-ligase|5,10-methenyl-tetrahydrofolate synthetase|methenyl-THF synthetase	9 E3.1	9	NC_000075.6	89211190	89240225	plus	3
9606	Homo sapiens	374393	0	live	FAM111B	CANP, POIKTMP	family with sequence similarity 111 member B	protein FAM111B|cancer-associated nucleoprotein	11q12.1	11	NC_000011.10	59107185	59127415	plus	4				615584
9606	Homo sapiens	54933	0	live	RHBDL2	RRP2	rhomboid like 2	rhomboid-related protein 2|rhomboid (veinlet, Drosophila)-like 2|rhomboid protease 2|rhomboid, veinlet-like 2|rhomboid-like protein 2	1p34.3	1	NC_000001.11	38885806	38941830	minus	9				608962
9606	Homo sapiens	64834	0	live	ELOVL1	CGI-88, Ssc1	ELOVL fatty acid elongase 1	elongation of very long chain fatty acids protein 1|3-keto acyl-CoA synthase ELOVL1|ELOVL FA elongase 1|elongation of very long chain fatty acids (FEN1/Elo2, SUR4/Elo3, yeast)-like 1|very long chain 3-ketoacyl-CoA synthase 1|very long chain 3-oxoacyl-CoA synthase 1	1p34.2	1	NC_000001.11	43363397	43368074	minus	9				611813
9606	Homo sapiens	23399	0	live	CTDNEP1	DULLARD, HSA011916, NET56	CTD nuclear envelope phosphatase 1	CTD nuclear envelope phosphatase 1|C-terminal domain nuclear envelope phosphatase 1|dullard homolog|serine/threonine-protein phosphatase dullard	17p13.1	17	NC_000017.11	7243587	7251940	minus	9				610684
9685	Felis catus	100144583	0	live	APOBEC3C	APOBEC3	apolipoprotein B mRNA editing enzyme, catalytic polypeptide-like 3C	probable DNA dC->dU-editing enzyme APOBEC-3C|apolipoprotein B editing enzyme catalytic polypeptide-like 3C		B4
9606	Homo sapiens	26027	0	live	ACOT11	BFIT, STARD14, THEA, THEM1	acyl-CoA thioesterase 11	acyl-coenzyme A thioesterase 11|START domain containing 14|StAR-related lipid transfer (START) domain containing 14|acyl-CoA thioester hydrolase 11|adipose-associated thioesterase|brown fat-inducible thioesterase|thioesterase superfamily member 1|thioesterase, adipose associated	1p32.3	1	NC_000001.11	54548134	54634744	plus	18				606803
10090	Mus musculus	280668	0	live	Adam1a	Adam1, Ftna	a disintegrin and metallopeptidase domain 1a	disintegrin and metalloproteinase domain-containing protein 1a|ADAM 1a|PH-30 alpha|a disintegrin and metalloproteinase domain 1a (fertilin alpha)|fertilin alpha|fertilin subunit alpha-a	5 61.84 cM	5	NC_000071.6	121518604	121521695	minus	1
9606	Homo sapiens	11344	0	live	TWF2	A6RP, A6r, MSTP011, PTK9L	twinfilin actin binding protein 2	twinfilin-2|A6-related protein|PTK9L protein tyrosine kinase 9-like (A6-related protein)|protein tyrosine kinase 9-like (A6-related protein)|twinfilin, actin-binding protein, homolog 2|twinfilin-1-like protein	3p21.2	3	NC_000003.12	52228610	52239167	minus	9				607433
10090	Mus musculus	18632	0	live	Pex11b	PEX11beta, Pex11pbeta	peroxisomal biogenesis factor 11 beta	peroxisomal membrane protein 11B|PEX11-beta|peroxin-11B|peroxisomal biogenesis factor 11b|protein PEX11 homolog beta	3 F2.1	3	NC_000069.6	96635357	96645381	plus	5
9606	Homo sapiens	5365	0	live	PLXNB3	PLEXB3, PLEXR, PLXN6	plexin B3	plexin-B3|plexin 6	Xq28	X	NC_000023.11	153764196	153779346	plus	37				300214
9606	Homo sapiens	57786	0	live	RBAK	ZNF769	RB associated KRAB zinc finger	RB-associated KRAB zinc finger protein|RB-associated KRAB repressor|zinc finger protein 769	7p22.1	7	NC_000007.14	5045821	5069488	plus	6				608191
9606	Homo sapiens	7844	0	live	RNF103	HKF-1, KF-1, KF1, ZFP-103, ZFP103	ring finger protein 103	E3 ubiquitin-protein ligase RNF103|RING-type E3 ubiquitin transferase RNF103|zinc finger protein 103 homolog|zinc finger protein expressed in cerebellum	2p11.2	2	NC_000002.12	86603393	86623877	minus	5				602507
9606	Homo sapiens	27089	0	live	UQCRQ	MC3DN4, QCR8, QP-C, QPC, UQCR7	ubiquinol-cytochrome c reductase complex III subunit VII	cytochrome b-c1 complex subunit 8|complex III subunit 8|complex III subunit VIII|low molecular mass ubiquinone-binding protein (9.5kD)|ubiquinol-cytochrome c reductase complex 9.5 kDa protein|ubiquinol-cytochrome c reductase complex ubiquinone-binding protein QP-C|ubiquinol-cytochrome c reductase, complex III subunit VII, 9.5kDa	5q31.1	5	NC_000005.10	132866627	132868844	plus	3				612080
9606	Homo sapiens	6617	0	live	SNAPC1	PTFgamma, SNAP43	small nuclear RNA activating complex polypeptide 1	snRNA-activating protein complex subunit 1|PSE-binding factor subunit gamma|PTF subunit gamma|SNAPc 43 kDa subunit|SNAPc subunit 1|proximal sequence element-binding transcription factor subunit gamma|small nuclear RNA activating complex, polypeptide 1, 43kD|small nuclear RNA activating complex, polypeptide 1, 43kDa|snRNA-activating protein complex 43 kDa subunit	14q23.2	14	NC_000014.9	61762357	61796428	plus	10				600591
9606	Homo sapiens	3222	0	live	HOXC5	CP11, HOX3, HOX3D	homeobox C5	homeobox protein Hox-C5|homeo box C5|homeobox protein CP11|homeobox protein Hox-3D	12q13.13	12	NC_000012.12	54016852	54035361	plus	3				142973
11138	Murine hepatitis virus	1489757	0	live	N	MHVgp9	nucleocapsid protein	nucleocapsid protein			NC_001846.1	29669	31033	plus	0
9606	Homo sapiens	9583	0	live	ENTPD4	LALP70, LAP70, LYSAL1, NTPDase-4, UDPase	ectonucleoside triphosphate diphosphohydrolase 4	ectonucleoside triphosphate diphosphohydrolase 4|golgi luminal UDPase|guanosine-diphosphatase like protein|lysosomal apyrase-like 1|lysosomal apyrase-like protein of 70 kDa|uridine-diphosphatase	8p21.3	8	NC_000008.11	23429152	23457731	minus	13				607577
9606	Homo sapiens	339829	0	live	CCDC39	CILD14, FAP59	coiled-coil domain containing 39	coiled-coil domain-containing protein 39	3q26.33	3	NC_000003.12	180614008	180679495	minus	20				613798
9606	Homo sapiens	51130	0	live	ASB3	ASB-3	ankyrin repeat and SOCS box containing 3	ankyrin repeat and SOCS box protein 3	2p16.2	2	NC_000002.12	53669980	53787009	minus	10				605760
9606	Homo sapiens	25790	0	live	CFAP45	CCDC19, NESG1	cilia and flagella associated protein 45	cilia- and flagella-associated protein 45|coiled-coil domain containing 19|coiled-coil domain-containing protein 19, mitochondrial|nasopharyngeal epithelium specific protein 1 (NESG1)|nasopharyngeal epithelium-specific protein 1|protein CFAP45, mitochondrial	1q23.2	1	NC_000001.11	159872364	159900116	minus	12				605152
9606	Homo sapiens	51209	0	live	RAB9B	RAB9L, Rab-9L	RAB9B, member RAS oncogene family	ras-related protein Rab-9B|Ras-associated protein 9B|Ras-associated protein RAB9-like	Xq22.2	X	NC_000023.11	103776324	103832282	minus	9				300285
9606	Homo sapiens	64756	0	live	ATPAF1	ATP11, ATP11p	ATP synthase mitochondrial F1 complex assembly factor 1	ATP synthase mitochondrial F1 complex assembly factor 1|homolog of yeast ATP11	1p33	1	NC_000001.11	46635039	46668427	minus	11				608917
9606	Homo sapiens	80724	0	live	ACAD10		acyl-CoA dehydrogenase family member 10	acyl-CoA dehydrogenase family member 10|ACAD-10|acyl-Coenzyme A dehydrogenase family, member 10	12q24.12	12	NC_000012.12	111686053	111757107	plus	22				611181
9606	Homo sapiens	112752	0	live	IFT43	C14orf179, CED3, RP81, SRTD18	intraflagellar transport 43	intraflagellar transport protein 43 homolog|IFT complex A subunit|intraflagellar transport 43 homolog	14q24.3	14	NC_000014.9	75985753	76084073	plus	11				614068
10090	Mus musculus	59048	0	live	C1galt1c1	1500002I11Rik, AB030184, C1GalT2, C81205, Cosmc	C1GALT1-specific chaperone 1	C1GALT1-specific chaperone 1|C1Gal-T2|beta1,3-galactosyltransferase 2|core 1 beta1,3-galactosyltransferase 2|core 1 beta3-Gal-T2|core 1 beta3-galactosyltransferase-specific molecular chaperone|mC1Gal-T2	X A3.3	X	NC_000086.7	38630783	38635143	minus	2
9606	Homo sapiens	27201	0	live	GPR78		G protein-coupled receptor 78	G-protein coupled receptor 78	4p16.1	4	NC_000004.12	8580237	8590023	plus	3				606921
9606	Homo sapiens	81628	0	live	TSC22D4	THG-1, THG1, TILZ2	TSC22 domain family member 4	TSC22 domain family protein 4|TSC22-related-inducible leucine zipper protein 2|tsc-22-like protein THG-1	7q22.1	7	NC_000007.14	100466519	100479279	minus	5				611914
9031	Gallus gallus	421088	0	live	AQP4	aquaporin-4	aquaporin 4	aquaporin-4		2	NC_006089.5	104434445	104447281	minus	6
9606	Homo sapiens	83695	0	live	RHNO1	C12orf32, HKMT1188, RHINO	RAD9-HUS1-RAD1 interacting nuclear orphan 1	RAD9, HUS1, RAD1-interacting nuclear orphan protein 1|Rad9, Rad1, Hus1 interacting nuclear orphan|rAD9, RAD1, HUS1-interacting nuclear orphan protein	12p13.33	12	NC_000012.12	2876258	2889525	plus	5				614085
9606	Homo sapiens	9091	0	live	PIGQ	GPI1, c407A10.1	phosphatidylinositol glycan anchor biosynthesis class Q	phosphatidylinositol N-acetylglucosaminyltransferase subunit Q|N-acetylglucosaminyl transferase component Gpi1|N-acetylglucosamyl transferase component GPI1|PIG-Q|c407A10.1 (GPI1 (N-acetylglucosaminyl transferase component))|phosphatidylinositol glycan, class Q|phosphatidylinositol-glycan biosynthesis class Q protein	16p13.3	16	NC_000016.10	569968	584136	plus	11				605754
10090	Mus musculus	107392	0	live	Brms1	AV003220, AW554636	breast cancer metastasis-suppressor 1	breast cancer metastasis-suppressor 1 homolog	19 A	19	NC_000085.6	5041232	5049917	plus	11
9606	Homo sapiens	53840	0	live	TRIM34	IFP1, RNF21	tripartite motif containing 34	tripartite motif-containing protein 34|interferon-responsive finger protein 1|ring finger protein 21, interferon-responsive	11p15.4	11	NC_000011.10	5619944	5644398	plus	9				605684
9606	Homo sapiens	51092	0	live	SIDT2	CGI-40	SID1 transmembrane family member 2	SID1 transmembrane family member 2	11q23.3	11	NC_000011.10	117179223	117197445	plus	26				617551
9606	Homo sapiens	51329	0	live	ARL6IP4	SFRS20, SR-25, SRp25, SRrp37	ADP ribosylation factor like GTPase 6 interacting protein 4	ADP-ribosylation factor-like protein 6-interacting protein 4|ADP-ribosylation factor GTPase 6 interacting protein 4|ADP-ribosylation factor-like 6 interacting protein 4|ADP-ribosylation-like factor 6 interacting protein 4|ARL-6-interacting protein 4|HSP-975|HSVI binding protein|SR-15|SRp25 nuclear protein|aip-4|splicing factor SRrp37|splicing factor, arginine/serine-rich 20|splicing regulator SRr…	12q24.31	12	NC_000012.12	122980060	122982913	plus	6				607668
10090	Mus musculus	24071	0	live	Synj2bp	AA409442, ARIP2, ActRIP4, D12Wsu118e, OMP25	synaptojanin 2 binding protein	synaptojanin-2-binding protein|activin receptor interacting protein 2|activin receptor-interacting protein 4|mitochondrial outer membrane protein 25|outer membrane protein 25	12 37.73 cM	12	NC_000078.6	81492194	81532911	minus	4
9606	Homo sapiens	3770	0	live	KCNJ14	IRK4, KIR2.4	potassium voltage-gated channel subfamily J member 14	ATP-sensitive inward rectifier potassium channel 14|IRK-4|inward rectifier K(+) channel Kir2.4|inwardly rectifying potassium channel KIR2.4|potassium channel, inwardly rectifying subfamily J member 14|potassium inwardly-rectifying channel, subfamily J, member 14	19q13.33	19	NC_000019.10	48455707	48466110	plus	3				603953
9606	Homo sapiens	9936	0	live	CD302	BIMLEC, CLEC13A, DCL-1, DCL1	CD302 molecule	CD302 antigen|C-type lectin domain family 13, member A|DEC205-associated C-type lectin 1|type I transmembrane C-type lectin receptor DCL-1	2q24.2	2	NC_000002.12	159768628	159798255	minus	6				612246
10116	Rattus norvegicus	313594	0	live	2001-08-01	Eif2c1	argonaute RISC catalytic component 1	protein argonaute-1|argonaute 1, RISC catalytic component|eukaryotic translation initiation factor 2C, 1	5q36	5	NC_005104.4	144444390	144479430	minus	19
9606	Homo sapiens	96459	0	live	FNIP1		folliculin interacting protein 1	folliculin-interacting protein 1	5q31.1	5	NC_000005.10	131641713	131797063	minus	18				610594
9606	Homo sapiens	10695	0	live	CNPY3	CAG4A, EIEE60, ERDA5, PRAT4A, TNRC5	canopy FGF signaling regulator 3	protein canopy homolog 3|CAG repeat containing|CTG repeat protein 4a|expanded repeat-domain protein CAG/CTG 5|protein associated with TLR4|protein associated with Toll-like receptor 4A|trinucleotide repeat-containing gene 5 protein	6p21.1	6	NC_000006.12	42928002	42939287	plus	8				610774
9606	Homo sapiens	64978	0	live	MRPL38	HSPC262, L38MT, MRP-L3, MRP-L38, RPML3	mitochondrial ribosomal protein L38	39S ribosomal protein L38, mitochondrial|mitochondrial large ribosomal subunit protein mL38	17q25.1	17	NC_000017.11	75898643	75905100	minus	9				611844
9606	Homo sapiens	55741	0	live	EDEM2	C20orf31, C20orf49, bA4204.1	ER degradation enhancing alpha-mannosidase like protein 2	ER degradation-enhancing alpha-mannosidase-like protein 2|ER degradation enhancer, mannosidase alpha-like 2|ER degradation-enhancing alpha-mannosidase-like 2|ER degradation-enhancing-mannosidase-like protein 2	20q11.22	20	NC_000020.11	35115357	35147358	minus	11				610302
9606	Homo sapiens	25888	0	live	ZNF473	ZFP100, ZN473	zinc finger protein 473	zinc finger protein 473|zinc finger protein 100 homolog	19q13.33	19	NC_000019.10	50025893	50048776	plus	5				617908
9606	Homo sapiens	7727	0	live	ZNF174	ZSCAN8	zinc finger protein 174	zinc finger protein 174|AW-1|zinc finger and SCAN domain-containing protein 8	16p13.3	16	NC_000016.10	3401190	3409364	plus	4				603900
9606	Homo sapiens	118471	0	live	PRAP1	PRO1195, UPA	proline rich acidic protein 1	proline-rich acidic protein 1|epididymis secretory sperm binding protein|epididymis tissue protein Li 178	10q26.3	10	NC_000010.11	133347340	133352683	plus	5				609776
9606	Homo sapiens	10671	0	live	DCTN6	WS-3, WS3, p27	dynactin subunit 6	dynactin subunit 6|dynactin 6|dynactin subunit p27|novel RGD-containing protein|protein WS-3	8p12	8	NC_000008.11	30156297	30183639	plus	7				612963
9606	Homo sapiens	57560	0	live	IFT80	ATD2, SRTD2, WDR56	intraflagellar transport 80	intraflagellar transport protein 80 homolog|WD repeat domain 56|WD repeat-containing protein 56|intraflagellar transport 80 homolog	3q25.33	3	NC_000003.12	160256986	160399532	minus	21				611177
9606	Homo sapiens	84967	0	live	LSM10	MST074, MSTP074	LSM10, U7 small nuclear RNA associated	U7 snRNA-associated Sm-like protein LSm10|U7 snRNP-specific Sm-like protein LSM10	1p34.3	1	NC_000001.11	36393420	36397959	minus	2				617909
9606	Homo sapiens	387338	0	live	NSUN4	SHTAP	NOP2/Sun RNA methyltransferase 4	5-methylcytosine rRNA methyltransferase NSUN4|NOL1/NOP2/Sun domain family member 4|NOP2/Sun RNA methyltransferase family member 4|NOP2/Sun domain family, member 4|putative methyltransferase NSUN4|sperm head and tail associated protein	1p33	1	NC_000001.11	46340177	46365152	plus	7				615394
9606	Homo sapiens	56654	0	live	NPDC1	CAB, CAB-, CAB-1, CAB1, NPDC-1	neural proliferation, differentiation and control 1	neural proliferation differentiation and control protein 1	9q34.3	9	NC_000009.12	137039457	137046224	minus	9				605798
10090	Mus musculus	68170	0	live	B230118H07Rik	NWC	RIKEN cDNA B230118H07 gene	uncharacterized protein C11orf74 homolog	2 53.83 cM	2	NC_000068.7	101560781	101629332	minus	7
9606	Homo sapiens	26589	0	live	MRPL46	C15orf4, LIECG2, P2ECSL	mitochondrial ribosomal protein L46	39S ribosomal protein L46, mitochondrial|L46mt|MRP-L46|mitochondrial large ribosomal subunit protein mL46	15q25.3	15	NC_000015.10	88459478	88467402	minus	4				611851
9606	Homo sapiens	63915	0	live	BLOC1S5	BLOS5, MU, MUTED	biogenesis of lysosomal organelles complex 1 subunit 5	biogenesis of lysosome-related organelles complex 1 subunit 5|BLOC-1 subunit 5|biogenesis of lysosomal organelles complex-1, subunit 5, muted|muted homolog|protein Muted homolog	6p24.3	6	NC_000006.12	8013567	8064414	minus	6				607289
9606	Homo sapiens	29970	0	live	SCHIP1	SCHIP-1	schwannomin interacting protein 1	schwannomin-interacting protein 1	3q25.32-q25.33	3	NC_000003.12	159273247	159897366	plus	9
9606	Homo sapiens	29990	0	live	PILRB	FDFACT1, FDFACT2	paired immunoglobin like type 2 receptor beta	paired immunoglobulin-like type 2 receptor beta|activating receptor PILR-beta|activating receptor PILRbeta|cell surface receptor FDFACT|cell surface receptor FDFACT1|cell surface receptor FDFACT2|paired immunoglobin-like receptor beta|paired immunoglobulin-like receptor beta	7q22.1	7	NC_000007.14	100358003	100367831	plus	4				605342
9606	Homo sapiens	55698	0	live	RADIL	RASIP2	Rap associating with DIL domain	ras-associating and dilute domain-containing protein|Rap GTPase interactor|Ras association and DIL domains	7p22.1	7	NC_000007.14	4799109	4883704	minus	15				611491
9606	Homo sapiens	9749	0	live	PHACTR2	C6orf56	phosphatase and actin regulator 2	phosphatase and actin regulator 2	6q24.2	6	NC_000006.12	143608180	143831185	plus	14				608724
9606	Homo sapiens	7289	0	live	TULP3	TUBL3	tubby like protein 3	tubby-related protein 3	12p13.33	12	NC_000012.12	2890867	2941140	plus	11				604730
9606	Homo sapiens	140691	0	live	TRIM69	HSD-34, HSD34, RNF36, Trif	tripartite motif containing 69	E3 ubiquitin-protein ligase TRIM69|RFP-like domain-containing protein trimless|RING-type E3 ubiquitin transferase TRIM69|ring finger protein 36	15q21.1	15	NC_000015.10	44736362	44767829	plus	7				616017
9606	Homo sapiens	55615	0	live	PRR5	FLJ20185k, PP610, PROTOR-1, PROTOR1	proline rich 5	proline-rich protein 5|Rho GTPase activating protein 8|proline rich 5 (renal)|protein observed with Rictor-1	22q13.31	22	NC_000022.11	44668547	44737681	plus	11				609406
10090	Mus musculus	319740	0	live	Zfyve27	2210011N02Rik, 9530077C24Rik, AI426636, AI593546, AI835681	zinc finger, FYVE domain containing 27	protrudin|zinc finger FYVE domain-containing protein 27	19 C3	19	NC_000085.6	42170567	42194593	plus	13
9606	Homo sapiens	113540	0	live	CMTM1	CKLFH, CKLFH1, CKLFSF1	CKLF like MARVEL transmembrane domain containing 1	CKLF-like MARVEL transmembrane domain-containing protein 1|chemokine-like factor super family 1|chemokine-like factor superfamily 1|chemokine-like factor superfamily member 1|chemokine-like factor-like protein CKLFH1	16q21	16	NC_000016.10	66566391	66579135	plus	4				607884
9606	Homo sapiens	85302	0	live	FBF1	Alb, FBF-1	Fas binding factor 1	fas-binding factor 1|Fas (TNFRSF6) binding factor 1|Fas binding protein 1|albatross|protein albatross	17q25.1	17	NC_000017.11	75909574	75938232	minus	29				616807
9606	Homo sapiens	22826	0	live	DNAJC8	HSPC331, SPF31	DnaJ heat shock protein family (Hsp40) member C8	dnaJ homolog subfamily C member 8|DnaJ (Hsp40) homolog, subfamily C, member 8|splicing protein spf31	1p35.3	1	NC_000001.11	28200278	28233031	minus	9
9606	Homo sapiens	24149	0	live	ZNF318	HRIHFB2436, TZF, ZFP318	zinc finger protein 318	zinc finger protein 318|endocrine regulator|endocrine regulatory protein|testicular zinc finger	6p21.1	6	NC_000006.12	43336070	43369443	minus	11				617512
9606	Homo sapiens	728113	0	live	ANXA8L1	ANXA8, ANXA8L2, VAC-beta, bA145E20.2	annexin A8 like 1	annexin A8-like protein 1|annexin A8-like protein 2|annexin A8L2|annexin VIII|annexin-8|vascular anticoagulant-beta	10q11.22	10	NC_000010.11	46375590	46391784	plus	12
9606	Homo sapiens	1506	0	live	CTRL	CTRL1	chymotrypsin like	chymotrypsin-like protease CTRL-1	16q22.1	16	NC_000016.10	67929570	67931875	minus	7				118888
9606	Homo sapiens	56683	0	live	CFAP298	C21orf48, C21orf59, CILD26, FBB18, Kur	cilia and flagella associated protein 298	cilia- and flagella-associated protein 298|UPF0769 protein C21orf59|kurly homolog|prostate cancer upregulated protein 1|protein kurly homolog	21q22.11	21	NC_000021.9	32599354	32612871	minus	7				615494
9606	Homo sapiens	80237	0	live	ELL3		elongation factor for RNA polymerase II 3	RNA polymerase II elongation factor ELL3|elongation factor RNA polymerase II-like 3	15q15.3	15	NC_000015.10	43772600	43777304	minus	11				609885
9606	Homo sapiens	23155	0	live	CLCC1	MCLC	chloride channel CLIC like 1	chloride channel CLIC-like protein 1|Mid-1-related chloride channel protein 1	1p13.3	1	NC_000001.11	108929508	108963499	minus	12				617539
9606	Homo sapiens	134701	0	live	RIPPLY2	C6orf159, SCDO6, dJ237I15.1	ripply transcriptional repressor 2	protein ripply2|ripply2 homolog	6q14.2	6	NC_000006.12	83853266	83857515	plus	4				609891
10090	Mus musculus	225363	0	live	Etf1	AI463371, D6Ertd109e, ERF, ERF1, SUP45L1, TB3-1	eukaryotic translation termination factor 1	eukaryotic peptide chain release factor subunit 1|eukaryotic release factor 1	18 B1	18	NC_000084.6	34902785	34932003	minus	11
9606	Homo sapiens	57594	0	live	HOMEZ	KIAA1443	homeobox and leucine zipper encoding	homeobox and leucine zipper protein Homez|homeodomain leucine zipper-containing factor	14q11.2	14	NC_000014.9	23273635	23286100	minus	2				608119
9606	Homo sapiens	83444	0	live	INO80B	HMGA1L4, HMGIYL4, IES2, PAP-1BP, PAPA-1, PAPA1, ZNHIT4, hIes2	INO80 complex subunit B	INO80 complex subunit B|IES2 homolog|PAP (Pim-1 associated protein) associated protein 1|PAP-1 binding protein|PAP-1-associated protein 1|high mobility group AT-hook 1-like 4|zinc finger HIT domain-containing protein 4|zinc finger, HIT type 4	2p13.1	2	NC_000002.12	74455023	74457960	plus	5				616456
9606	Homo sapiens	5675	0	live	PSG6	PSBG-10, PSBG-12, PSBG-6, PSG10, PSGGB	pregnancy specific beta-1-glycoprotein 6	pregnancy-specific beta-1-glycoprotein 6|PS-beta-G-10|PS-beta-G-12|PS-beta-G-6|pregnancy-specific beta-1-glycoprotein 10|pregnancy-specific beta-1-glycoprotein 12	19q13.31	19	NC_000019.10	42902082	42917924	minus	7				176395
9606	Homo sapiens	80896	0	live	NPL	C112, C1orf13, NAL1, NPL	N-acetylneuraminate pyruvate lyase	N-acetylneuraminate lyase|N-acetylneuraminate pyruvate lyase (dihydrodipicolinate synthase)|N-acetylneuraminic acid aldolase|NALase|dihydrodipicolinate synthetase homolog 1|sialate-pyruvate lyase|sialic acid aldolase	1q25.3	1	NC_000001.11	182789449	182830384	plus	13				611412
9606	Homo sapiens	84450	0	live	ZNF512		zinc finger protein 512	zinc finger protein 512	2p23.3	2	NC_000002.12	27582969	27623215	plus	15
9606	Homo sapiens	100137049	0	live	PLA2G4B	HsT16992, cPLA2-beta	phospholipase A2 group IVB	cytosolic phospholipase A2 beta|phospholipase A2, group IVB (cytosolic)	15q15.1	15	NC_000015.10	41838813	41848148	plus	20				606088
9606	Homo sapiens	80864	0	live	EGFL8	C6orf8, NG3	EGF like domain multiple 8	epidermal growth factor-like protein 8|EGF-like protein 8|VE-statin-2|vascular endothelial statin-2	6p21.32	6	NC_000006.12	32164605	32168285	plus	9				609897
9606	Homo sapiens	23559	0	live	WBP1	WBP-1	WW domain binding protein 1	WW domain-binding protein 1|epididymis secretory sperm binding protein	2p13.1	2	NC_000002.12	74458400	74460891	plus	4				606961
9606	Homo sapiens	11017	0	live	SNRNP27	27K, RY1	small nuclear ribonucleoprotein U4/U6.U5 subunit 27	U4/U6.U5 small nuclear ribonucleoprotein 27 kDa protein|U4/U6.U5 tri-snRNP-associated 27 kDa protein|U4/U6.U5 tri-snRNP-associated protein 3|U4/U6.U5-27K|putative nucleic acid binding protein RY-1|small nuclear ribonucleoprotein 27kDa (U4/U6.U5)|small nuclear ribonucleoprotein, U4/U6.U5 27kDa subunit	2p13.3	2	NC_000002.12	69893943	69905236	plus	6
9606	Homo sapiens	152518	0	live	NFXL1	CDZFP, HOZFP, OZFP, URCC5	nuclear transcription factor, X-box binding like 1	NF-X1-type zinc finger protein NFXL1|cytoplasm-distribution zinc finger protein|ovarian zinc finger protein|up-regulated in colon cancer 5	4p12	4	NC_000004.12	47847233	47914667	minus	25
9606	Homo sapiens	9623	0	live	TCL1B	SYN-1, TML1	T cell leukemia/lymphoma 1B	T-cell leukemia/lymphoma protein 1B|T-cell lymphoma/leukemia 1B|TCL1/ MTCP1-like 1|oncogene TCL-1B|syncytiotrophoblast-specific protein	14q32.13	14	NC_000014.9	95686417	95692643	plus	4				603769
10090	Mus musculus	228094	0	live	Cerkl	Gm1958, Rp26	ceramide kinase-like	ceramide kinase-like protein|retinitis pigmentosa 26 (autosomal recessive)	2 C3	2	NC_000068.7	79331216	79449223	minus	17
9606	Homo sapiens	100820829	0	live	MYZAP	GCOM1, Gup, MYOZAP	myocardial zonula adherens protein	myocardial zonula adherens protein|GRINL1A complex locus upstream|GRINL1A upstream protein|myocardial intercalated disc protein|myocardium-enriched ZO1-associated protein|myocardium-enriched zonula adherens protein|myocardium-enriched zonula occludens-1-associated protein	15q21.3	15	NC_000015.10	57591904	57685364	plus	13				614071
9606	Homo sapiens	445329	0	live	SULT1A4	HAST3, M-PST, ST1A3, ST1A3/ST1A4, ST1A4, STM, TL-PST	sulfotransferase family 1A member 4	sulfotransferase 1A4|SLX1B-SULT1A4|Sulfotransferase 1A3|aryl sulfotransferase 1A3/1A4|catecholamine-sulfating phenol sulfotransferase|monoamine-sulfating phenol sulfotransferase|placental estrogen sulfotransferase|sulfokinase|sulfotransferase family, cytosolic, 1A, phenol-preferring, member 4|sulfotransferase, monoamine-preferring|thermolabile phenol sulfotransferase	16p11.2	16	NC_000016.10	29459886	29464980	plus	8				615819
9606	Homo sapiens	64225	0	live	ATL2	ARL3IP2, ARL6IP2, aip-2, atlastin2	atlastin GTPase 2	atlastin-2|ADP-ribosylation factor-like protein 6-interacting protein 2|ARL-6-interacting protein 2	2p22.2-p22.1	2	NC_000002.12	38293957	38378584	minus	16				609368
9606	Homo sapiens	53916	0	live	RAB4B		RAB4B, member RAS oncogene family	ras-related protein Rab-4B|ras-related GTP-binding protein 4b|small GTP binding protein RAB4B	19q13.2	19	NC_000019.10	40778219	40796944	plus	8				612945
9606	Homo sapiens	51076	0	live	CUTC	CGI-32	cutC copper transporter	copper homeostasis protein cutC homolog|cutC copper transporter homolog	10q24.2	10	NC_000010.11	99732201	99756137	plus	9				610101
9606	Homo sapiens	119032	0	live	BORCS7	C10orf32	BLOC-1 related complex subunit 7	BLOC-1-related complex subunit 7|UPF0693 protein C10orf32|diaskedin	10q24.32	10	NC_000010.11	102854210	102864961	plus	5				616600
9606	Homo sapiens	440574	0	live	MICOS10	C1orf151, MINOS1, MIO10, Mic10	mitochondrial contact site and cristae organizing system subunit 10	MICOS complex subunit MIC10|RP5-1056L3.2|UPF0327 protein C1orf151|mitochondrial inner membrane organizing system 1|mitochondrial inner membrane organizing system protein 1	1p36.13	1	NC_000001.11	19596977	19629821	plus	7				616574
10116	Rattus norvegicus	24551	0	live	Mdh1	MDL1, Mdhl, Mor2	malate dehydrogenase 1	malate dehydrogenase, cytoplasmic|malate dehydrogenase, peroxisomal|Malate dehydrogenase-like enzyme|cytosolic malate dehydrogenase|malate dehydrogenase 1, NAD (soluble)|malate dehydrogenase, soluble	14q22	14	NC_005113.4	106378349	106393642	minus	9
9606	Homo sapiens	26751	0	live	SH3YL1	RAY	SH3 and SYLF domain containing 1	SH3 domain-containing YSC84-like protein 1|SH3 domain containing, Ysc84-like 1	2p25.3	2	NC_000002.12	218136	264866	minus	18				617314
9606	Homo sapiens	10169	0	live	SERF2	4F5REL, FAM2C, H4F5REL, HsT17089	small EDRK-rich factor 2	small EDRK-rich factor 2|gastric cancer-related protein VRG107|protein 4F5-related	15q15.3	15	NC_000015.10	43777096	43796089	plus	5				605054
9606	Homo sapiens	5670	0	live	PSG2	CEA, PSBG2, PSG1	pregnancy specific beta-1-glycoprotein 2	pregnancy-specific beta-1-glycoprotein 2|PS-beta-E|PS-beta-G-2|PSBG-2|carcinoembryonic antigen SG8|pregnancy-specific beta-1 glycoprotein E|pregnancy-specific beta-1-glycoprotein 7|pregnancy-specific glycoprotein 2	19q13.31	19	NC_000019.10	43064210	43082741	minus	6				176391
9606	Homo sapiens	79585	0	live	CORO7	0610011B16Rik, CRN7, POD1	coronin 7	coronin-7|70 kDa WD repeat tumor rejection antigen homolog	16p13.3	16	NC_000016.10	4354542	4416961	minus	29				611668
9606	Homo sapiens	93426	0	live	SYCE1	C10orf94, CT76, POF12, SPGF15	synaptonemal complex central element protein 1	synaptonemal complex central element protein 1|cancer/testis antigen 76|epididymis secretory sperm binding protein	10q26.3	10	NC_000010.11	133553900	133568275	minus	14				611486
9606	Homo sapiens	221955	0	live	DAGLB	DAGLBETA, KCCR13L	diacylglycerol lipase beta	sn1-specific diacylglycerol lipase beta|DGL-beta	7p22.1	7	NC_000007.14	6409116	6448012	minus	15				614016
9606	Homo sapiens	5342	0	live	PLGLB2	PLGLA, PLGLA1, PLGP1, PLGP2, PRGA	plasminogen like B2	plasminogen-like protein B|Plasminogen-like protein A|Plasminogen-like protein A1|plasminogen pseudogene 1|plasminogen-related protein A|plasminogen-related protein B|type B plasminogen related	2p11.2	2	NC_000002.12	87748087	87759476	plus	4
10090	Mus musculus	83493	0	live	Sacm1l	SAC1, Sac1p, mKIAA0851	SAC1 suppressor of actin mutations 1-like (yeast)	phosphatidylinositide phosphatase SAC1|polyphosphatidylinositol phosphatase|suppressor of actin mutations 1-like protein	9 74.08 cM	9	NC_000075.6	123529882	123592600	plus	20
9606	Homo sapiens	8608	0	live	RDH16	RODH-4, SDR9C8	retinol dehydrogenase 16	retinol dehydrogenase 16|microsomal NAD+-dependent retinol dehydrogenase 4|retinol dehydrogenase 16 (all-trans and 13-cis)|retinol dehydrogenase 16 (all-trans)|short chain dehydrogenase/reductase family 9C, member 8|sterol/retinol dehydrogenase	12q13.3	12	NC_000012.12	56951431	56959374	minus	4
9606	Homo sapiens	79748	0	live	LMAN1L	ERGIC-53L, ERGL	lectin, mannose binding 1 like	protein ERGIC-53-like|ERGIC53-like protein|LMAN1-like protein	15q24.1	15	NC_000015.10	74812853	74825758	plus	14				609548
9606	Homo sapiens	8987	0	live	STBD1	GENEX3414, GENX-3414	starch binding domain 1	starch-binding domain-containing protein 1|genethonin 1|glycophagy cargo receptor STBD1	4q21.1	4	NC_000004.12	76306026	76311130	plus	2				607406
10090	Mus musculus	22770	0	live	Zhx1		zinc fingers and homeoboxes 1	zinc fingers and homeoboxes protein 1	15 D1	15	NC_000081.6	58047003	58076508	minus	5
9606	Homo sapiens	125972	0	live	CALR3	CMH19, CRT2, CT93	calreticulin 3	calreticulin-3|calreticulin-2|calsperin|cancer/testis antigen 93|testis secretory sperm-binding protein Li 226n	19p13.11	19	NC_000019.10	16479057	16496192	minus	9				611414
9606	Homo sapiens	151790	0	live	WDR49		WD repeat domain 49	WD repeat-containing protein 49	3q26.1	3	NC_000003.12	167478684	167658003	minus	20
9606	Homo sapiens	84709	0	live	MGARP	C4orf49, CESP-1, HUMMR, OSAP	mitochondria localized glutamic acid rich protein	protein MGARP|corneal endothelium-specific protein 1|hypoxia up-regulated mitochondrial movement regulator protein|ovary-specific acidic protein	4q31.1	4	NC_000004.12	139266163	139280338	minus	4
9606	Homo sapiens	152185	0	live	SPICE1	CCDC52, SPICE	spindle and centriole associated protein 1	spindle and centriole-associated protein 1|coiled-coil domain-containing protein 52	3q13.2	3	NC_000003.12	113442718	113515187	minus	19				613447
9606	Homo sapiens	26061	0	live	HACL1	2-HPCL, HPCL, HPCL2, PHYH2	2-hydroxyacyl-CoA lyase 1	2-hydroxyacyl-CoA lyase 1|1600020H07Rik|2-hydroxyphytanol-CoA lyase|2-hydroxyphytanoyl-CoA lyase|phytanoyl-CoA 2-hydroxylase 2|phytanoyl-CoA hydroxylase 2	3p25.1	3	NC_000003.12	15560704	15601852	minus	17				604300
10090	Mus musculus	22722	0	live	Zfp64		zinc finger protein 64	zinc finger protein 64|zfp-64	2 88.99 cM	2	NC_000068.7	168925361	168955587	minus	6
9606	Homo sapiens	126549	0	live	ANKLE1	ANKRD41, LEM3, LEMD6	ankyrin repeat and LEM domain containing 1	ankyrin repeat and LEM domain-containing protein 1|LEM domain containing 6|LEM-domain containing 3|ankyrin repeat domain-containing protein 41	19p13.11	19	NC_000019.10	17281645	17287646	plus	9
7227	Drosophila melanogaster	37444	0	live	eEFSec	Dmel_CG9841, CG9841, Dmel\CG9841, EFSec, EFsec, EfSec, Efsec, Eftu, SelB/eEFsec, dEFsec, deEFsec, eEFsec	eukaryotic translation elongation factor, selenocysteine-specific	eukaryotic translation elongation factor, selenocysteine-specific|CG9841-PA|EfSec|eEFSec-PA	2-95 cM	2R	NT_033778.4	21384552	21386221	minus	2
9606	Homo sapiens	196743	0	live	PAOX	PAO	polyamine oxidase	peroxisomal N(1)-acetyl-spermine/spermidine oxidase|peroxisomal N1-acetyl-spermine/spermidine oxidase|polyamine oxidase (exo-N4-amino)	10q26.3	10	NC_000010.11	133379237	133391696	plus	8				615853
9606	Homo sapiens	80303	0	live	EFHD1	MST133, MSTP133, PP3051, SWS2	EF-hand domain family member D1	EF-hand domain-containing protein D1|EF-hand domain-containing protein 1|swiprosin-2	2q37.1	2	NC_000002.12	232606057	232682781	plus	6				611617
11801	Moloney murine leukemia virus	2193424	0	live	gag-pol	MLVgp7	Pr180	Pr180			NC_001501.1	357	5573	plus	0
9606	Homo sapiens	221938	0	live	MMD2	PAQR10	monocyte to macrophage differentiation associated 2	monocyte to macrophage differentiation factor 2|monocyte-to-macrophage differentiation-associated protein 2|progestin and adipoQ receptor family member 10|progestin and adipoQ receptor family member X	7p22.1	7	NC_000007.14	4892245	4959213	minus	10				614581
10116	Rattus norvegicus	116728	0	live	Sept5	CDCrel-1, CDCrel-1A, GPIb-beta, GPIbB, Pnutl1	septin 5	septin-5|GP-Ib beta|Platelet glycoprotein Ib beta chain|cell division control-related protein 1|peanut-like 1|peanut-like protein 1	11q23	11	NC_005110.4	86516377	86522169	plus	11
9606	Homo sapiens	11238	0	live	CA5B	CA-VB, CAVB	carbonic anhydrase 5B	carbonic anhydrase 5B, mitochondrial|carbonate dehydratase VB|carbonic anhydrase VB, mitochondrial|carbonic dehydratase	Xp22.2	X	NC_000023.11	15738281	15787625	plus	11				300230
9606	Homo sapiens	8790	0	live	FPGT	GFPP	fucose-1-phosphate guanylyltransferase	fucose-1-phosphate guanylyltransferase|GDP-L-fucose diphosphorylase|GDP-beta-L-fucose pyrophosphorylase|fucose-1-phosphate guanyltransferase	1p31.1	1	NC_000001.11	74198212	74208702	plus	5				603609
10090	Mus musculus	67891	0	live	Rpl4	2010004J23Rik	ribosomal protein L4	60S ribosomal protein L4	9 C	9	NC_000075.6	64173387	64178562	plus	10
9606	Homo sapiens	222068	0	live	TMED4	ERS25, GMP25iso, HNLF, p24a3, p24alpha3	transmembrane p24 trafficking protein 4	transmembrane emp24 domain-containing protein 4|endoplasmic reticulum stress-response protein 25 kDa|p24 family protein alpha-3|putative NF-kappa-B-activating protein 156|putative NFkB activating protein HNLF|transmembrane emp24 protein transport domain containing 4	7p13	7	NC_000007.14	44577894	44582295	minus	5				612038
10090	Mus musculus	21399	0	live	Tcea1	S-II	transcription elongation factor A (SII) 1	transcription elongation factor A protein 1|transcription elongation factor S-II protein 1|transcription elongation factor TFIIS.o	1 A1	1	NC_000067.6	4857694	4897909	plus	11
9606	Homo sapiens	79897	0	live	RPP21	C6orf135, CAT60	ribonuclease P/MRP subunit p21	ribonuclease P protein subunit p21|RNaseP protein p21|ribonuclease P/MRP 21kDa subunit|ribonucleoprotein V	6p22.1	6	NC_000006.12	30345129	30346858	plus	5				612524
9606	Homo sapiens	54987	0	live	CZIB	C1orf123	CXXC motif containing zinc binding protein	CXXC motif containing zinc binding protein|UPF0587 protein C1orf123	1p32.3	1	NC_000001.11	53214099	53220639	minus	8
9606	Homo sapiens	84561	0	live	SLC12A8	CCC9	solute carrier family 12 member 8	solute carrier family 12 member 8|cation-chloride cotransporter 9|solute carrier family 12 (sodium/potassium/chloride transporters), member 8	3q21.2	3	NC_000003.12	125082636	125212765	minus	14				611316
9606	Homo sapiens	64951	0	live	MRPS24	HSPC335, MRP-S24, S24mt, bMRP-47, bMRP47	mitochondrial ribosomal protein S24	28S ribosomal protein S24, mitochondrial|mitochondrial 28S ribosomal protein S24|mitochondrial small ribosomal subunit protein uS3m	7p13	7	NC_000007.14	43866558	43869546	minus	4				611986
10090	Mus musculus	74777	0	live	Selenon	1110019I12Rik, AI414492, SelN, Sepn1	selenoprotein N	selenoprotein N|selenoprotein N, 1	4 D3	4	NC_000070.6	134537892	134552166	minus	12
9606	Homo sapiens	57665	0	live	RDH14	PAN2, SDR7C4	retinol dehydrogenase 14	retinol dehydrogenase 14|alcohol dehydrogenase PAN2|pancreas protein 2|retinol dehydrogenase 14 (all-trans and 9-cis)|retinol dehydrogenase 14 (all-trans/9-cis/11-cis)|short chain dehydrogenase/reductase family 7C member 4	2p24.2	2	NC_000002.12	18554723	18560693	minus	2				616796
9606	Homo sapiens	8420	0	live	SNHG3	NCRNA00014, RNU17C, RNU17D, U17HG, U17HG-A, U17HG-AB	small nucleolar RNA host gene 3	U17 small nucleolar RNA host|small nucleolar RNA host gene (non-protein coding) 3|small nucleolar RNA host gene 3 (non-protein coding)	1p35.3	1	NC_000001.11	28505943	28510892	plus	4				603238
10090	Mus musculus	108902	0	live	B4gat1	1500032M01Rik, B3gnt1, B3gnt6, BETA3GNT1, iGAT, iGNT	beta-1,4-glucuronyltransferase 1	beta-1,4-glucuronyltransferase 1|I-beta-1,3-N-acetylglucosaminyltransferase|N-acetyllactosaminide beta-1,3-N-acetylglucosaminyltransferase|UDP-GlcNAc:betaGal beta-1,3-N-acetylglucosaminyltransferase 1|UDP-GlcNAc:betaGal beta-1,3-N-acetylglucosaminyltransferase 6|poly-N-acetyllactosamine extension enzyme	19 A	19	NC_000085.6	5038826	5041134	plus	2
10090	Mus musculus	73340	0	live	Nptxr	1200009K17Rik, 1700036C17Rik, 5730406O18Rik, AI452369, AI785356, D15Bwg0580e, NPR, Npcd	neuronal pentraxin receptor	neuronal pentraxin receptor	15 37.85 cM	15	NC_000081.6	79786351	79804709	minus	5
9606	Homo sapiens	85865	0	live	GTPBP10	ObgH2, UG0751c10	GTP binding protein 10	GTP-binding protein 10|GTP binding protein 10 (putative)|protein obg homolog 2	7q21.13	7	NC_000007.14	90346665	90391455	plus	10				610920
9606	Homo sapiens	1578	0	live	CYP3A51P	CYP3A5-de13c, CYP3A5-de1b2b, CYP3A5P1, CYP3AP1	cytochrome P450 family 3 subfamily A member 51, pseudogene	cytochrome P450, family 3, subfamily A, polypeptide 5 pseudogene 1|cytochrome P450, family 3, subfamily A, polypeptide 51, pseudogene|cytochrome P450, subfamily IIIA (niphedipine oxidase), pseudogene 1	7q22.1	7	NC_000007.14	99685024	99700120	minus	0
9606	Homo sapiens	90861	0	live	JPT2	C16orf34, HN1L, L11	Jupiter microtubule associated homolog 2	jupiter microtubule associated homolog 2|CRAMP_1 like|HN1 like|HN1-like protein|hematological and neurological expressed 1 like|hematological and neurological expressed 1-like protein	16p13.3	16	NC_000016.10	1678277	1702072	plus	5
9606	Homo sapiens	116842	0	live	LEAP2	LEAP-2	liver enriched antimicrobial peptide 2	liver-expressed antimicrobial peptide 2	5q31.1	5	NC_000005.10	132873666	132874890	plus	3				611373
9606	Homo sapiens	55520	0	live	ELAC1	D29	elaC ribonuclease Z 1	zinc phosphodiesterase ELAC protein 1|RNase Z 1|RNaseZ(S)|deleted in Ma29|elaC homolog 1|elaC homolog protein 1|ribonuclease Z 1|tRNA 3 endonuclease 1|tRNA 3' processing endoribonuclease|tRNA Z (short form)|tRNase Z 1|tRNase ZS	18q21.2	18	NC_000018.10	50968017	50988120	plus	4				608079
9606	Homo sapiens	7485	0	live	WRB	CHD5, GET1	tryptophan rich basic protein	tail-anchored protein insertion receptor WRB|congenital heart disease 5 protein	21q22.2	21	NC_000021.9	39380244	39428528	plus	14				602915
9606	Homo sapiens	112812	0	live	FDX2	FDX1L	ferredoxin 2	ferredoxin-2, mitochondrial|adrenodoxin-like protein, mitochondrial|ferredoxin 1 like	19p13.2	19	NC_000019.10	10310211	10316015	minus	5				614585
7955	Danio rerio	360139	0	live	oprk1	ZFOR3, ZfKOR	opioid receptor, kappa 1	kappa-type opioid receptor		2	NC_007113.7	30878073	30887209	plus	4
9606	Homo sapiens	144348	0	live	ZNF664	ZFOC1, ZNF176	zinc finger protein 664	zinc finger protein 664|zinc finger Organ of Corti 1|zinc finger protein 176|zinc finger protein from organ of Corti	12q24.31	12	NC_000012.12	123973215	124015439	plus	5				617890
9606	Homo sapiens	84105	0	live	PCBD2	DCOH2, DCOHM, PHS2	pterin-4 alpha-carbinolamine dehydratase 2	pterin-4-alpha-carbinolamine dehydratase 2|4-alpha-hydroxy-tetrahydropterin dehydratase 2|6-pyruvoyl-tetrahydropterin synthase/dimerization cofactor of hepatocyte nuclear factor 1 alpha (TCF1) 2|DcoH-like protein DCoHm|HNF-1-alpha dimerization cofactor|PHS 2|dimerization cofactor of hepatocyte nuclear factor 1 (HNF1) from muscle|dimerization cofactor of hepatocyte nuclear factor 1 alpha (TCF1)|di…	5q31.1	5	NC_000005.10	134905120	134962646	plus	4				609836
9606	Homo sapiens	9946	0	live	CRYZL1	4P11, QOH-1	crystallin zeta like 1	quinone oxidoreductase-like protein 1|crystallin, zeta (quinone reductase)-like 1|protein 4P11|quinone oxidoreductase homolog 1|quinone reductase-like 1|zeta-crystallin homolog	21q22.11	21	NC_000021.9	33589341	33641854	minus	13				603920
9606	Homo sapiens	26157	0	live	GIMAP2	HIMAP2, IAN12, IMAP2	GTPase, IMAP family member 2	GTPase IMAP family member 2|immune-associated nucleotide-binding protein 12|immunity associated protein 2	7q36.1	7	NC_000007.14	150685706	150693641	plus	3				608085
9606	Homo sapiens	85315	0	live	PAQR8	C6orf33, LMPB1, MPRB	progestin and adipoQ receptor family member 8	membrane progestin receptor beta|lysosomal membrane protein in brain-1|mPR beta|membrane progesterone P4 receptor beta|membrane progesterone receptor beta|progesterone and adipoQ receptor family member 8|progestin and adipoQ receptor family member VIII	6p12.2	6	NC_000006.12	52362128	52407777	plus	2				607780
10090	Mus musculus	17826	0	live	Fam89b	1110021A21Rik, MMTV, Mtvr2	family with sequence similarity 89, member B	leucine repeat adapter protein 25|C184L ORF2 protein|C184M protein|MMTV receptor|mammary tumor virus receptor 2|protein FAM89B	19 4.34 cM	19	NC_000085.6	5728087	5729666	minus	2
9606	Homo sapiens	100132406	0	live	NBPF10	AB6, AG1, NBPF9	NBPF member 10	neuroblastoma breakpoint family member 10	1q21.1	1	NC_000001.11	146066318	146144804	minus	90				614000
9606	Homo sapiens	51279	0	live	C1RL	C1RL1P, C1r-LP, CLSPa, C1RL	complement C1r subcomponent like	complement C1r subcomponent-like protein|C1r-like protein|C1r-like serine protease analog protein|complement C1r-like proteinase|complement component 1, r subcomponent-like	12p13.31	12	NC_000012.12	7094550	7109278	minus	6				608974
9606	Homo sapiens	6450	0	live	SH3BGR	21-GARP	SH3 domain binding glutamate rich protein	SH3 domain-binding glutamic acid-rich protein|SH3-binding domain and glutamic acid-rich protein	21q22.2	21	NC_000021.9	39445865	39515506	plus	8				602230
9606	Homo sapiens	22828	0	live	SCAF8	RBM16	SR-related CTD associated factor 8	protein SCAF8|CDC5L complex-associated protein 7|RNA-binding motif protein 16|SR-like CTD-associated factor 8|SR-related and CTD-associated factor 8	6q25.2	6	NC_000006.12	154733378	154834244	plus	22				616024
9606	Homo sapiens	84946	0	live	LTV1	C6orf93, dJ468K18.4	LTV1 ribosome biogenesis factor	protein LTV1 homolog|LTV1 homolog	6q24.2	6	NC_000006.12	143843273	143863812	plus	11
10090	Mus musculus	30953	0	live	Schip1	Nf2ip, Schip-1	schwannomin interacting protein 1	schwannomin-interacting protein 1|neurofibromatosis 2 interacting protein	3 E1	3	NC_000069.6	68064802	68626482	plus	11
9606	Homo sapiens	26063	0	live	DECR2	PDCR, SDR17C1	2,4-dienoyl-CoA reductase 2	peroxisomal 2,4-dienoyl-CoA reductase|2,4-dienoyl-CoA reductase 2, peroxisomal|short chain dehydrogenase/reductase family 17C member 1	16p13.3	16	NC_000016.10	401858	412487	plus	9				615839
559292	Saccharomyces cerevisiae S288C	854216	0	live	ETT1	YOR051C, NRO1, YOR29-02	Ett1p	Ett1p		XV	NC_001147.6	424846	426084	minus	1
9606	Homo sapiens	6835	0	live	SURF2	SURF-2	surfeit 2	surfeit locus protein 2	9q34.2	9	NC_000009.12	133356545	133361165	plus	6				185630
9606	Homo sapiens	285782	0	live	CAGE1	CT3, CT95, CTAG3, bA69L16.7	cancer antigen 1	cancer-associated gene 1 protein|cancer/testis antigen 3|cancer/testis antigen 95|cancer/testis antigen gene 1	6p24.3	6	NC_000006.12	7326654	7389709	minus	15				608304
9606	Homo sapiens	29980	0	live	DONSON	B17, C21orf60, MIMIS, MISSLA	downstream neighbor of SON	protein downstream neighbor of Son	21q22.11	21	NC_000021.9	33577551	33588708	minus	10				611428
9606	Homo sapiens	57129	0	live	MRPL47	CGI-204, L47mt, MRP-L47, NCM1	mitochondrial ribosomal protein L47	39S ribosomal protein L47, mitochondrial|mitochondrial large ribosomal subunit protein uL29m|nasopharyngeal carcinoma metastasis-related 1|nasopharyngeal carcinoma metastasis-related protein 1	3q26.33	3	NC_000003.12	179588465	179604646	minus	7				611852
9606	Homo sapiens	55779	0	live	CFAP44	SPGF20, WDR52	cilia and flagella associated protein 44	cilia- and flagella-associated protein 44|WD repeat domain 52|WD repeat-containing protein 52	3q13.2	3	NC_000003.12	113286930	113441514	minus	35				617559
9606	Homo sapiens	124944	0	live	C17orf49	BAP18, HEPIS	chromosome 17 open reading frame 49	chromatin complexes subunit BAP18|BPTF-associated protein of 18 kDa|MLL1/MLL complex subunit C17orf49|human embryo lung cellular protein interacting with SARS-CoV nsp-10	17p13.1	17	NC_000017.11	7014737	7017524	plus	6				617215
9606	Homo sapiens	116540	0	live	MRPL53	L53MT	mitochondrial ribosomal protein L53	39S ribosomal protein L53, mitochondrial|mitochondrial large ribosomal subunit protein mL53	2p13.1	2	NC_000002.12	74471958	74472815	minus	3				611857
9606	Homo sapiens	8577	0	live	TMEFF1	C9orf2, CT120.1, H7365, TR-1	transmembrane protein with EGF like and two follistatin like domains 1	tomoregulin-1|cancer/testis antigen family 120, member 1|transmembrane protein with EGF-like and one follistatin-like domain	9q31.1	9	NC_000009.12	100473238	100577636	plus	10				603421
12145	Tomato bushy stunt virus	1493955	0	live	TBSVgp1	TBSVgp1	p92 protein	p92 protein			NC_001554.1	166	2622	plus	0
9606	Homo sapiens	51014	0	live	TMED7	CGI-109, p24g3, p24gamma3, p27	transmembrane p24 trafficking protein 7	transmembrane emp24 domain-containing protein 7|p24 family protein gamma-3|transmembrane emp24 protein transport domain containing 7	5q22.3	5	NC_000005.10	115613208	115626179	minus	3
9606	Homo sapiens	51537	0	live	MTFP1	HSPC242, MTP18	mitochondrial fission process 1	mitochondrial fission process protein 1|mitochondrial 18 kDa protein|mitochondrial fission protein MTP18|mitochondrial protein 18 kDa	22q12.2	22	NC_000022.11	30425623	30429054	plus	4				610235
9606	Homo sapiens	388677	0	live	NOTCH2NLA	N2N, NOTCH2NL	notch 2 N-terminal like A	notch homolog 2 N-terminal-like protein A|Notch homolog 2 N-terminal like protein|notch homolog 2 N-terminal-like protein	1q21.1	1	NC_000001.11	146151908	146229032	minus	5				618023
9606	Homo sapiens	100137047	0	live	JMJD7		jumonji domain containing 7	bifunctional peptidase and (3S)-lysyl hydroxylase JMJD7|L-lysine (3S)-hydroxylase JMJD7|jmjC domain-containing protein 7|jumonji domain-containing protein 7	15q15.1	15	NC_000015.10	41828085	41837587	plus	8
9606	Homo sapiens	221443	0	live	OARD1	C6orf130, TARG1, dJ34B21.3	O-acyl-ADP-ribose deacylase 1	ADP-ribose glycohydrolase OARD1|O-acetyl-ADP-ribose deacetylase 1|O-acetyl-ADP-ribose deacetylase C6orf130|[Protein ADP-ribosylglutamate] hydrolase OARD1|terminal ADP-ribose protein glycohydrolase 1	6p21.1	6	NC_000006.12	41066788	41097787	minus	9				614393
9606	Homo sapiens	51373	0	live	MRPS17	HSPC011, MRP-S17, RPMS17, S17mt	mitochondrial ribosomal protein S17	28S ribosomal protein S17, mitochondrial|mitochondrial small ribosomal subunit protein uS17m	7p11.2	7	NC_000007.14	55951918	55955341	plus	3				611980
9606	Homo sapiens	8798	0	live	DYRK4		dual specificity tyrosine phosphorylation regulated kinase 4	dual specificity tyrosine-phosphorylation-regulated kinase 4|dual specificity tyrosine-(Y)-phosphorylation regulated kinase 4	12p13.32	12	NC_000012.12	4590072	4613888	plus	13				609181
10116	Rattus norvegicus	116727	0	live	Gp1bb		glycoprotein Ib platelet subunit beta	platelet glycoprotein Ib beta chain|GP-Ib beta|GPIb-beta|GPIbB|glycoprotein Ib (platelet), beta polypeptide|glycoprotein Ib platelet beta subunit|glycoprotein Ib, beta polypeptide	11q23	11	NC_005110.4	86520992	86522169	plus	2
10090	Mus musculus	12937	0	live	Pcdha6	CNR, Cnr2, Crnr2	protocadherin alpha 6	protocadherin alpha-6|cadherin-related neuronal receptor 2	18 B2-B3	18	NC_000084.6	36967756	37187657	plus	4
9606	Homo sapiens	140739	0	live	UBE2F	NCE2	ubiquitin conjugating enzyme E2 F (putative)	NEDD8-conjugating enzyme UBE2F|NEDD8 carrier protein UBE2F|NEDD8 protein ligase UBE2F|NEDD8-conjugating enzyme 2|RING-type E3 NEDD8 transferase UBE2F|ubiquitin-conjugating enzyme E2F (putative)	2q37.3	2	NC_000002.12	237966945	238042782	plus	12				617700
9606	Homo sapiens	51002	0	live	TPRKB	CGI-121, CGI121, GAMOS5	TP53RK binding protein	EKC/KEOPS complex subunit TPRKB|PRPK (p53-related protein kinase)-binding protein	2p13.1	2	NC_000002.12	73729837	73737406	minus	8				608680
9606	Homo sapiens	10384	0	live	BTN3A3	BTF3, BTN3.3	butyrophilin subfamily 3 member A3	butyrophilin subfamily 3 member A3|butyrophilin 3|butyrophilin subfamily 3 member A3 secreted isoform	6p22.2	6	NC_000006.12	26440472	26453415	plus	11				613595
9606	Homo sapiens	80095	0	live	ZNF606	ZNF328	zinc finger protein 606	zinc finger protein 606|zinc finger protein 328	19q13.43	19	NC_000019.10	57977053	58003346	minus	7				613905
9606	Homo sapiens	57461	0	live	ISY1	FSAP33	ISY1 splicing factor homolog	pre-mRNA-splicing factor ISY1 homolog|functional spliceosome-associated protein 33	3q21.3	3	NC_000003.12	129127416	129161230	minus	12				612764
7227	Drosophila melanogaster	31447	0	live	Sas10	Dmel_CG4202, CG4202, Dmel\CG4202, dSAS10, l(1)G0106, sas-10, sas10	Something about silencing 10	something about silencing 10|CG4202-PA|Sas10-PA|something about silencing 10 ortholog	1-11 cM	X	NC_004354.4	5317409	5319071	plus	1
9606	Homo sapiens	5827	0	live	PXMP2	PMP22	peroxisomal membrane protein 2	peroxisomal membrane protein 2|22 kDa peroxisomal membrane protein|peroxisomal membrane protein 2, 22kDa	12q24.33	12	NC_000012.12	132687606	132704991	plus	5				617399
3702	Arabidopsis thaliana	836563	0	live	AT5G64420	AT5G64420, MSJ1.26, MSJ1_26	DNA polymerase V family	DNA polymerase V family		5	NC_003076.8	25756272	25761516	plus	8
9606	Homo sapiens	115361	0	live	GBP4	Mpa2	guanylate binding protein 4	guanylate-binding protein 4|GBP-4|GTP-binding protein 4|guanine nucleotide-binding protein 4	1p22.2	1	NC_000001.11	89181148	89198950	minus	11				612466
9606	Homo sapiens	2790	0	live	GNG10		G protein subunit gamma 10	guanine nucleotide-binding protein G(I)/G(S)/G(O) subunit gamma-10|guanine nucleotide binding protein (G protein), gamma 10|guanine nucleotide binding protein 10	9q31.3	9	NC_000009.12	111661571	111670246	plus	3				604389
9606	Homo sapiens	84334	0	live	APOPT1	APOP, APOP1, C14orf153	apoptogenic 1, mitochondrial	apoptogenic protein 1, mitochondrial|UPF0671 protein C14orf153	14q32.33	14	NC_000014.9	103562957	103592187	plus	8				616003
10090	Mus musculus	73754	0	live	Thap1	4833431A01Rik, AW490810	THAP domain containing, apoptosis associated protein 1	THAP domain-containing protein 1	8 A2	8	NC_000074.6	26158169	26164151	plus	4
9606	Homo sapiens	342371	0	live	ATXN1L	BOAT, BOAT1	ataxin 1 like	ataxin-1-like|brother of ATXN1|brother of ataxin-1	16q22.2	16	NC_000016.10	71845991	71857333	plus	3				614301
9606	Homo sapiens	353514	0	live	LILRA5	CD85, CD85F, ILT-11, ILT11, LILRB7, LIR-9, LIR9	leukocyte immunoglobulin like receptor A5	leukocyte immunoglobulin-like receptor subfamily A member 5|CD85 antigen-like family member F|immunoglobulin-like transcript 11 protein|leucocyte Ig-like receptor A5|leukocyte Ig-like receptor 9|leukocyte immunoglobulin-like receptor 9|leukocyte immunoglobulin-like receptor subfamily A member 5 soluble|leukocyte immunoglobulin-like receptor, subfamily A (with TM domain), member 5|leukocyte immuno…	19q13.42	19	NC_000019.10	54307070	54313139	minus	7				606047
9606	Homo sapiens	25956	0	live	SEC31B	SEC31B-1, SEC31L2	SEC31 homolog B, COPII coat complex component	protein transport protein Sec31B|SEC31 homolog B, COPII coating complex component|SEC31-like 2|SEC31-like protein 2|SEC31-related protein B|secretory pathway component Sec31B-1	10q24.31	10	NC_000010.11	100486646	100519838	minus	26				610258
10090	Mus musculus	21884	0	live	Fabp9	1700007P10Rik, Perf, Perf15, Tlbp	fatty acid binding protein 9, testis	fatty acid-binding protein 9|15 kDa perforatorial protein|PERF 15|T-FABP|testis lipid-binding protein|testis-type fatty acid-binding protein	3 A1	3	NC_000069.6	10193623	10197283	minus	4
10090	Mus musculus	11641	0	live	Akap2	AA959716, AI649048, Akap-2, Akap-kl, B230340M18Rik, Prka2	A kinase (PRKA) anchor protein 2	A-kinase anchor protein 2|AKAP expressed in kidney and lung|protein kinase A-anchoring protein 2	4 B3	4	NC_000070.6	57845248	57896984	plus	5
9606	Homo sapiens	123879	0	live	DCUN1D3	44M2.4, SCCRO3	defective in cullin neddylation 1 domain containing 3	DCN1-like protein 3|DCN1, defective in cullin neddylation 1, domain containing 3|DCUN1 domain-containing protein 3|defective in cullin neddylation protein 1-like protein 3|squamous cell carcinoma-related oncogene 3	16p12.3	16	NC_000016.10	20854925	20900358	minus	3				616167
9606	Homo sapiens	55148	0	live	UBR7	C14orf130	ubiquitin protein ligase E3 component n-recognin 7 (putative)	putative E3 ubiquitin-protein ligase UBR7|N-recognin-7|RING-type E3 ubiquitin transferase UBR7	14q32.12	14	NC_000014.9	93207056	93229215	plus	11				613816
9606	Homo sapiens	548593	0	live	SLX1A	GIYD1	SLX1 homolog A, structure-specific endonuclease subunit	structure-specific endonuclease subunit SLX1|GIY-YIG domain-containing protein 1|SLX1 structure-specific endonuclease subunit homolog A	16p11.2	16	NC_000016.10	30193843	30197566	plus	6				615822
9606	Homo sapiens	56548	0	live	CHST7	C6ST-2, GST-5	carbohydrate sulfotransferase 7	carbohydrate sulfotransferase 7|N-acetylglucosamine 6-O-sulfotransferase 4|carbohydrate (N-acetylglucosamine 6-O) sulfotransferase 7|chondroitin 6-sulfotransferase-2|galactose/N-acetylglucosamine/N-acetylglucosamine 6-O-sulfotransferase 5|glcNAc6ST-4|gn6st-4	Xp11.3	X	NC_000023.11	46573687	46598496	plus	2				300375
10090	Mus musculus	217837	0	live	Itpk1	BC031182	inositol 1,3,4-triphosphate 5/6 kinase	inositol-tetrakisphosphate 1-kinase|inositol 1,3,4-trisphosphate 5/6-kinase|inositol-triphosphate 5/6-kinase|ins(1,3,4)P(3) 5/6-kinase	12 E	12	NC_000078.6	102568583	102704869	minus	10
9606	Homo sapiens	9553	0	live	MRPL33	C2orf1, L33mt, MRP-L33, RPL33L	mitochondrial ribosomal protein L33	39S ribosomal protein L33, mitochondrial|mitochondrial large ribosomal subunit protein bL33m	2p23.2	2	NC_000002.12	27771717	27779741	plus	4				610059
9606	Homo sapiens	80143	0	live	SIKE1	SIKE	suppressor of IKBKE 1	suppressor of IKBKE 1|suppressor of IKK epsilon	1p13.2	1	NC_000001.11	114769479	114780687	minus	5				611656
10090	Mus musculus	51795	0	live	Srpx	DRS-1, DRS-2, drs, drs-1, drs-2	sushi-repeat-containing protein	sushi-repeat-containing protein SRPX|sushi-repeat-containing protein, X-chromosome	X A1.1	X	NC_000086.7	10037977	10117661	minus	10
9606	Homo sapiens	26034	0	live	IPCEF1	PIP3-E	interaction protein for cytohesin exchange factors 1	interactor protein for cytohesin exchange factors 1|interaction protein for cytohesin exchange factors 1 Interaction protein for cytohesin exchange factors 1|phosphoinositide-binding protein PIP3-E	6q25.2	6	NC_000006.12	154154483	154356766	minus	14
9606	Homo sapiens	26290	0	live	GALNT8	GALNAC-T8	polypeptide N-acetylgalactosaminyltransferase 8	probable polypeptide N-acetylgalactosaminyltransferase 8|GalNAc transferase 8|UDP-GalNAc: polypeptide N-acetylgalactosaminyltransferase 8|UDP-N-acetyl-alpha-D-galactosamine:polypeptide N-acetylgalactosaminyltransferase 8 (GalNAc-T8)|polypeptide GalNAc transferase 8|pp-GaNTase 8|protein-UDP acetylgalactosaminyltransferase 8	12p13.32	12	NC_000012.12	4720586	4772726	plus	11				606250
10090	Mus musculus	13480	0	live	Dpm1	AI118379, AI194292	dolichol-phosphate (beta-D) mannosyltransferase 1	dolichol-phosphate mannosyltransferase subunit 1|DPM synthase subunit 1|MPD synthase|dolichol-phosphate mannose synthase subunit 1|dolichyl-phosphate beta-D-mannosyltransferase subunit 1|mannose-P-dolichol synthase subunit 1	2 H3	2	NC_000068.7	168209048	168230379	minus	9
9606	Homo sapiens	342096	0	live	GOLGA6A	GLP, GOLGA6	golgin A6 family member A	golgin subfamily A member 6A|Golgin linked to PML|golgi autoantigen, golgin subfamily a, 6|golgi autoantigen, golgin subfamily a, 6A|golgi autoantigen, golgin subfamily a, member 6|golgin-like protein	15q24.1	15	NC_000015.10	74069857	74082550	minus	18				610288
9606	Homo sapiens	26515	0	live	TIMM10B	FXC1, TIM10B, Tim9b	translocase of inner mitochondrial membrane 10B	mitochondrial import inner membrane translocase subunit Tim10 B|fracture callus 1 homolog|fracture callus protein 1|mitochondrial import inner membrane translocase subunit Tim9 B|translocase of inner mitochondrial membrane 10 homolog B	11p15.4	11	NC_000011.10	6481447	6484681	plus	3				607388
9606	Homo sapiens	11037	0	live	STON1	SALF, SBLF, STN1, STNB1	stonin 1	stonin-1|stoned B homolog 1|stoned B-like factor|stoned-b1	2p16.3	2	NC_000002.12	48530169	48598515	plus	5				605357
10090	Mus musculus	100009600	0	live	Zglp1	Glp1	zinc finger, GATA-like protein 1	GATA-type zinc finger protein 1|GATA-like 1|GATA-like protein 1|GLP-1	9 A3	9	NC_000075.6	21062393	21067093	minus	5
10090	Mus musculus	140810	0	live	Ttbk2	2610507N02Rik, AI326283, B930008N24Rik, TTK, Ttbk, Ttbk1, mKIAA0847	tau tubulin kinase 2	tau-tubulin kinase 2|protein bartleby	2 E5	2	NC_000068.7	120732816	120850584	minus	17
10090	Mus musculus	71766	0	live	Raver1	1300006N24Rik, AA050359	ribonucleoprotein, PTB-binding 1	ribonucleoprotein PTB-binding 1|protein raver-1	9 A3	9	NC_000075.6	21074158	21091988	minus	13
9606	Homo sapiens	29015	0	live	SLC43A3	EEG1, ENBT1, FOAP-13, PRO1659, SEEEG-1	solute carrier family 43 member 3	solute carrier family 43 member 3|likely ortholog of mouse embryonic epithelial gene 1	11q12.1	11	NC_000011.10	57406954	57427580	minus	15				618034
9606	Homo sapiens	93343	0	live	MVB12A	CFBP, FAM125A	multivesicular body subunit 12A	multivesicular body subunit 12A|CIN85/CD2AP family binding protein|ESCRT-I complex subunit MVB12A|family with sequence similarity 125, member A	19p13.11	19	NC_000019.10	17405686	17425339	plus	11
9606	Homo sapiens	79690	0	live	GAL3ST4	GAL3ST-4	galactose-3-O-sulfotransferase 4	galactose-3-O-sulfotransferase 4|beta-galactose-3-O-sulfotransferase 4|gal-beta-1,3-GalNAc 3'-sulfotransferase	7q22.1	7	NC_000007.14	100159242	100168750	minus	4				608235
9606	Homo sapiens	352909	0	live	DNAAF3	C19orf51, CILD2, DAB1, PCD, PF22	dynein axonemal assembly factor 3	dynein assembly factor 3, axonemal|UPF0470 protein C19orf51	19q13.42	19	NC_000019.10	55158661	55166722	minus	12				614566
10090	Mus musculus	67138	0	live	Herc6	1700121D12Rik, 2510038N07Rik, 4930427L17Rik, AI451296, CEB1, Herc5	hect domain and RLD 6	E3 ISG15--protein ligase Herc6|hect domain and RLD 5	6	6	NC_000072.6	57580992	57665136	plus	23
9606	Homo sapiens	652968	0	live	CASTOR1	GATSL3	cytosolic arginine sensor for mTORC1 subunit 1	cytosolic arginine sensor for mTORC1 subunit 1|GATS protein like 3|GATS-like protein 3|cellular arginine sensor for mTORC1 protein 1	22q12.2	22	NC_000022.11	30285118	30289627	minus	9				617034
9606	Homo sapiens	126328	0	live	NDUFA11	B14.7, CI-B14.7, MC1DN14	NADH:ubiquinone oxidoreductase subunit A11	NADH dehydrogenase [ubiquinone] 1 alpha subcomplex subunit 11|NADH dehydrogenase (ubiquinone) 1 alpha subcomplex, 11, 14.7kDa|NADH-ubiquinone oxidoreductase subunit B14.7|complex I B14.7 subunit	19p13.3	19	NC_000019.10	5891276	5904013	minus	6				612638
7955	Danio rerio	402851	0	live	oprl1	oprl	opiate receptor-like 1	nociceptin receptor|nop|opioid receptor-like protein Zf-orl		23	NC_007134.7	8284792	8373757	minus	4
10090	Mus musculus	54396	0	live	Irgm2	AI481100, GTPI, Ifggd2, Iigp2	immunity-related GTPase family M member 2	interferon inducible GTPase 2|interferon-g induced GTPase|interferon-gamma-inducible GTPase Ifggd2 protein	11 B1.3	11	NC_000077.6	58214977	58222783	plus	2
9606	Homo sapiens	9236	0	live	CCPG1	CPR8	cell cycle progression 1	cell cycle progression protein 1|cell cycle progression restoration protein 8	15q21.3	15	NC_000015.10	55355223	55408510	minus	9				611326
9606	Homo sapiens	57595	0	live	PDZD4	LNX5, LU1, PDZK4, PDZRN4L	PDZ domain containing 4	PDZ domain-containing protein 4|PDZ domain-containing RING finger protein 4-like protein	Xq28	X	NC_000023.11	153802166	153830567	minus	10				300634
10090	Mus musculus	213119	0	live	Itga10	A630048L14	integrin, alpha 10	integrin alpha-10|integrin subunit alpha10	3 F2.1	3	NC_000069.6	96645584	96664519	plus	30
9606	Homo sapiens	55861	0	live	DBNDD2	C20orf35, CK1BP, HSMNP1	dysbindin domain containing 2	dysbindin domain-containing protein 2|SCF apoptosis response protein 1|casein kinase-1 binding protein|dysbindin (dystrobrevin binding protein 1) domain containing 2	20q13.12	20	NC_000020.11	45405993	45410610	plus	5				611453
9606	Homo sapiens	92170	0	live	MTG1	GTP, GTPBP7	mitochondrial ribosome associated GTPase 1	mitochondrial ribosome-associated GTPase 1|GTP-binding protein 7 (putative)|mitochondrial GTPase 1 homolog	10q26.3	10	NC_000010.11	133394117	133422529	plus	11
9606	Homo sapiens	79159	0	live	NOL12	Nop25, dJ37E16.7	nucleolar protein 12	nucleolar protein 12	22q13.1	22	NC_000022.11	37686337	37693478	plus	6
9606	Homo sapiens	25895	0	live	EEF1AKMT3	FAM119B, METTL21B	EEF1A lysine methyltransferase 3	EEF1A lysine methyltransferase 3|family with sequence similarity 119, member B|hepatocellular carcinoma-associated antigen 557a|hepatocellularcarcinoma-associated antigen HCA557a|methyltransferase like 21B|methyltransferase-like protein 21B|protein-lysine methyltransferase METTL21B	12q14.1	12	NC_000012.12	57772600	57782541	plus	4				615258
9606	Homo sapiens	219743	0	live	TYSND1	NET41	trypsin domain containing 1	peroxisomal leader peptide-processing protease|peroxisomal cysteine endopeptidase|trypsin domain-containing protein 1	10q22.1	10	NC_000010.11	70137981	70146740	minus	6				611017
9606	Homo sapiens	170575	0	live	GIMAP1	HIMAP1, IAN2, IMAP1, IMAP38	GTPase, IMAP family member 1	GTPase IMAP family member 1|immune-associated nucleotide-binding protein 2|immunity associated protein 1	7q36.1	7	NC_000007.14	150716557	150724280	plus	3				608084
10090	Mus musculus	494448	0	live	Cbx6		chromobox 6	chromobox protein homolog 6|chromobox homolog 6	15 E1	15	NC_000081.6	79823898	79834333	minus	5
9606	Homo sapiens	84986	0	live	ARHGAP19		Rho GTPase activating protein 19	rho GTPase-activating protein 19|putative RhoGAP protein|rho-type GTPase-activating protein 19	10q24.1	10	NC_000010.11	97222173	97292673	minus	13				611587
9606	Homo sapiens	51075	0	live	TMX2	CGI-31, PDIA12, PIG26, TXNDC14	thioredoxin related transmembrane protein 2	thioredoxin-related transmembrane protein 2|cell proliferation-inducing gene 26 protein|growth-inhibiting gene 11|protein disulfide isomerase family A, member 12|thioredoxin domain-containing protein 14	11q12.1	11	NC_000011.10	57712523	57740973	plus	9				616715
9606	Homo sapiens	157574	0	live	FBXO16	FBX16	F-box protein 16	F-box only protein 16	8p21.1	8	NC_000008.11	28428408	28490318	minus	9				608519
9606	Homo sapiens	9679	0	live	FAM53B	KIAA0140, bA12J10.2, smp	family with sequence similarity 53 member B	protein FAM53B|protein simplet|simplet homolog	10q26.13	10	NC_000010.11	124619294	124744361	minus	5				617289
3702	Arabidopsis thaliana	821874	0	live	CIPK7	AT3G23000, ATSR2, ATSRPK1, CBL-interacting protein kinase 7, PKS7, SNF1-RELATED PROTEIN KINASE 3.10, SnRK3.10	CBL-interacting protein kinase 7	CBL-interacting protein kinase 7		3	NC_003074.8	8172479	8174142	plus	1
9606	Homo sapiens	387521	0	live	TMEM189	KUA	transmembrane protein 189	transmembrane protein 189	20q13.13	20	NC_000020.11	50123737	50153798	minus	7				610994
9606	Homo sapiens	55070	0	live	DET1		DET1 partner of COP1 E3 ubiquitin ligase	DET1 homolog|DET1, COP1 ubiquitin ligase partner|de-etiolated homolog 1	15q26.1	15	NC_000015.10	88501924	88546703	minus	11				608727
9606	Homo sapiens	60560	0	live	NAA35	EGAP, MAK10, MAK10P, bA379P1.1	N(alpha)-acetyltransferase 35, NatC auxiliary subunit	N-alpha-acetyltransferase 35, NatC auxiliary subunit|MAK10 homolog, amino-acid N-acetyltransferase subunit|corneal wound healing-related protein|embryonic growth-associated protein homolog|protein MAK10 homolog	9q21.33	9	NC_000009.12	85941142	86026355	plus	26
9606	Homo sapiens	100130889	0	live	PSORS1C3	NCRNA00196	psoriasis susceptibility 1 candidate 3	psoriasis susceptibility 1 candidate 3 (non-protein coding)	6p21.33	6	NC_000006.12	31173735	31186317	minus	7
9606	Homo sapiens	91687	0	live	CENPL	C1orf155, CENP-L, dJ383J4.3	centromere protein L	centromere protein L|interphase centromere complex protein 33	1q25.1	1	NC_000001.11	173799550	173824639	minus	7				611503
9606	Homo sapiens	347732	0	live	CATSPER3	CACRC	cation channel sperm associated 3	cation channel sperm-associated protein 3|ca(v)-like protein|calcium channel repeat containing 1|one-repeat calcium channel-like protein|putative ion channel CatSper3	5q31.1	5	NC_000005.10	134967906	135011707	plus	8				609120
9606	Homo sapiens	10548	0	live	TM9SF1	HMP70, MP70	transmembrane 9 superfamily member 1	transmembrane 9 superfamily member 1|MP70 protein family member|multispanning membrane protein (70kD)|transmembrane protein 9 superfamily member 1	14q12	14	NC_000014.9	24189143	24195736	minus	6
9606	Homo sapiens	594855	0	live	CPLX3	CPX-III, CPXIII, Nbla11589	complexin 3	complexin-3|CPX III|complexin III|epididymis secretory sperm binding protein	15q24.1	15	NC_000015.10	74826610	74831795	plus	3				609585
9606	Homo sapiens	51263	0	live	MRPL30	L28MT, L30MT, MRP-L28, MRP-L30, MRPL28, MRPL28M, RPML28	mitochondrial ribosomal protein L30	39S ribosomal protein L30, mitochondrial|39S ribosomal protein L28, mitochondrial|mitochondrial large ribosomal subunit protein uL30m	2q11.2	2	NC_000002.12	99181079	99199557	plus	6				611838
10116	Rattus norvegicus	295922	0	live	Mtch2	Hspc032	mitochondrial carrier 2	mitochondrial carrier homolog 2	3q24	3	NC_005102.4	79678141	79695356	plus	12
9606	Homo sapiens	23484	0	live	LEPROTL1	HSPC112, Vps55, my047	leptin receptor overlapping transcript like 1	leptin receptor overlapping transcript-like 1|endospanin-2	8p12	8	NC_000008.11	30095406	30137706	plus	5				607338
9606	Homo sapiens	374286	0	live	CDRT1	C170RF1, C17ORF1, C17ORF1A, FBXW10B, FBXW10P1, HREP, SM25H2	CMT1A duplicated region transcript 1	CMT1A duplicated region transcript 1 protein|Charcot-Marie-Tooth duplicated region transcript 1|F-box and WD repeat domain containing 10 pseudogene 1|F-box and WD-40 domain protein 10 pseudogene 1	17p12	17	NC_000017.11	15565482	15619704	minus	14				604596
10090	Mus musculus	16950	0	live	Loxl3	Lor2, Loxl2	lysyl oxidase-like 3	lysyl oxidase homolog 3|lysyl oxidase-like 2|lysyl oxidase-like protein 3|lysyl oxidase-related protein 2	6 35.94 cM	6	NC_000072.6	83034224	83052564	plus	14
9606	Homo sapiens	246721	0	live	POLR2J2	HRPB11B, POLR2J3, RPB11b1, RPB11b2	RNA polymerase II subunit J2	DNA-directed RNA polymerase II subunit RPB11-b1|DNA directed RNA polymerase II polypeptide J-related|DNA-directed RNA polymerase II subunit J2|DNA-directed RNA polymerase II subunit J3|DNA-directed RNA polymerase II subunit RPB11-b2|RNA polymerase II subunit B11-b1|RNA polymerase II subunit B11-b2|polymerase (RNA) II (DNA directed) polypeptide J2|polymerase (RNA) II subunit J2	7q22.1	7	NC_000007.14	102636748	102671729	minus	9				609881
9606	Homo sapiens	8834	0	live	TMEM11	C17orf35, PM1, PMI	transmembrane protein 11	transmembrane protein 11, mitochondrial|putative receptor protein	17p11.2	17	NC_000017.11	21197950	21214595	minus	3
9606	Homo sapiens	7569	0	live	ZNF182	HHZ150, KOX14, ZNF21, Zfp182	zinc finger protein 182	zinc finger protein 182|zinc finger protein 21 (KOX 14)|zinc finger protein KOX14	Xp11.23	X	NC_000023.11	47974851	48003995	minus	7				314993
9606	Homo sapiens	55176	0	live	SEC61A2		Sec61 translocon alpha 2 subunit	protein transport protein Sec61 subunit alpha isoform 2|Sec61 alpha 2 subunit|Sec61 alpha form 2|protein transport protein Sec61 subunit alpha|sec61 alpha-2	10p14	10	NC_000010.11	12129641	12169958	plus	15				618271
7955	Danio rerio	569698	0	live	mapk10	zgc:123234	mitogen-activated protein kinase 10	mitogen-activated protein kinase 10|jnk3		21	NC_007132.7	9576133	9717404	plus	17
9606	Homo sapiens	85457	0	live	CIPC	KIAA1737	CLOCK interacting pacemaker	CLOCK-interacting pacemaker|CLOCK-interacting circadian protein|CLOCK-interacting protein, circadian	14q24.3	14	NC_000014.9	77098235	77117287	plus	4				616995
9606	Homo sapiens	25862	0	live	USP49		ubiquitin specific peptidase 49	ubiquitin carboxyl-terminal hydrolase 49|deubiquitinating enzyme 49|ubiquitin specific protease 49|ubiquitin thioesterase 49|ubiquitin thiolesterase 49|ubiquitin-specific-processing protease 49	6p21.1	6	NC_000006.12	41789896	41895361	minus	8
10090	Mus musculus	70772	0	live	Ggnbp1	0610031G08Rik, mdf	gametogenetin binding protein 1	gametogenetin-binding protein 1|deubiquitinating enzyme Usp15|gametogenin binding protein 1	17 A3.3	17	NC_000083.6	27018035	27036378	plus	8
9606	Homo sapiens	148398	0	live	SAMD11	MRS	sterile alpha motif domain containing 11	sterile alpha motif domain-containing protein 11|SAM domain-containing protein 11	1p36.33	1	NC_000001.11	925741	944581	plus	14				616765
9606	Homo sapiens	25858	0	live	CATSPERZ	C11orf20, TEX40	catsper channel auxiliary subunit zeta	cation channel sperm-associated protein subunit zeta|catSper-zeta|catSperzeta|testis expressed 40|testis-expressed protein 40|testis-expressed sequence 40 protein	11q13.1	11	NC_000011.10	64300391	64304767	plus	5				617511
9606	Homo sapiens	84319	0	live	CMSS1	C3orf26	cms1 ribosomal small subunit homolog	protein CMSS1	3q12.1	3	NC_000003.12	99817834	100178632	plus	11
9606	Homo sapiens	5680	0	live	PSG11	PSBG-11, PSBG-13, PSG13, PSG14	pregnancy specific beta-1-glycoprotein 11	pregnancy-specific beta-1-glycoprotein 11|PS-beta-G-11|PS-beta-G-13|pregnancy-specific beta-1-glycoprotein 13	19q13.31	19	NC_000019.10	43007657	43026479	minus	6				176401
9606	Homo sapiens	10168	0	live	ZNF197	D3S1363E, P18, VHLaK, ZKSCAN9, ZNF166, ZNF20, ZSCAN41	zinc finger protein 197	zinc finger protein 197|VHL-associated KRAB-A domain-containing protein|pVHL-associated KRAB domain-containing protein|zinc finger protein 166|zinc finger protein 20|zinc finger protein with KRAB and SCAN domains 9	3p21.31	3	NC_000003.12	44625019	44648471	plus	7				618359
9606	Homo sapiens	58475	0	live	MS4A7	4SPAN2, CD20L4, CFFM4, MS4A8	membrane spanning 4-domains A7	membrane-spanning 4-domains subfamily A member 7|CD20 antigen-like 4|CD20/Fc-epsilon-RI-beta family member 4|four-span transmembrane protein 2|high affinity immunoglobulin epsilon receptor beta subunit	11q12.2	11	NC_000011.10	60378485	60395954	plus	7				606502
9606	Homo sapiens	10536	0	live	P3H3	GRCB, HSU47926, LEPREL2	prolyl 3-hydroxylase 3	prolyl 3-hydroxylase 3|gene rich cluster, B|leprecan-like 2|procollagen-proline 3-dioxygenase|protein B	12p13.31	12	NC_000012.12	6828373	6839854	plus	15				610342
10090	Mus musculus	79059	0	live	Nme3	1810009F08Rik, AI413736, DR-nm23, Ndk3, Nm23-DR, Nm23-M3	NME/NM23 nucleoside diphosphate kinase 3	nucleoside diphosphate kinase 3|NDK 3|NDP kinase 3|NDPKC|expressed in non-metastatic cells 3|non-metastatic cells 3, protein expressed in|nucleoside diphosphate kinase C|nucleoside diphosphate kinase DR-nm23	17 A3.3	17	NC_000083.6	24896500	24897531	plus	5
9606	Homo sapiens	9204	0	live	ZMYM6	Buster2, MYM, ZBED7, ZNF198L4, ZNF258	zinc finger MYM-type containing 6	zinc finger MYM-type protein 6|transposon-derived Buster2 transposase-like protein|zinc finger protein 258|zinc finger, BED-type containing 7|zinc finger, MYM-type 6	1p34.3	1	NC_000001.11	34986165	35031968	minus	16				613567
10090	Mus musculus	214952	0	live	Rhot2	Arht2, Miro2	ras homolog family member T2	mitochondrial Rho GTPase 2|mitochondrial Rho 2|ras homolog gene family, member T2	17 12.93 cM	17	NC_000083.6	25838838	25844851	minus	19
9606	Homo sapiens	338785	0	live	KRT79	K6L, KRT6L	keratin 79	keratin, type II cytoskeletal 79|CK-79|K79|cytokeratin-79|keratin 6L|keratin 79, type II|type-II keratin Kb38	12q13.13	12	NC_000012.12	52821447	52834293	minus	9				611160
9606	Homo sapiens	57116	0	live	ZNF695	SBZF3	zinc finger protein 695	zinc finger protein 695|zinc finger protein SBZF3	1q44	1	NC_000001.11	246945547	247008093	minus	6				616348
9606	Homo sapiens	26576	0	live	SRPK3	MSSK-1, MSSK1, STK23	SRSF protein kinase 3	SRSF protein kinase 3|SFRS protein kinase 3|SR-protein-specific kinase 3|muscle-specific serine kinase 1|serine arginine rich protein-specific kinase 3|serine/threonine kinase 23|serine/threonine-protein kinase 23|serine/threonine-protein kinase SRPK3	Xq28	X	NC_000023.11	153781001	153785732	plus	15				301002
9606	Homo sapiens	9284	0	live	NPIPA1	NPIP, NPIPA, morpheus	nuclear pore complex interacting protein family member A1	nuclear pore complex-interacting protein family member A1|nuclear pore complex-interacting protein A type	16p13.11	16	NC_000016.10	14937443	14952060	plus	8				606406
9606	Homo sapiens	91612	0	live	CHURC1	C14orf52, My015, chch	churchill domain containing 1	protein Churchill	14q23.3	14	NC_000014.9	64914361	64935368	plus	4				608577
9606	Homo sapiens	90639	0	live	COX19		cytochrome c oxidase assembly factor COX19	cytochrome c oxidase assembly protein COX19|COX19 cytochrome c oxidase assembly homolog|COX19, cytochrome c oxidase assembly factor|cytochrome c oxidase assembly homolog 19|hCOX19	7p22.3	7	NC_000007.14	964850	975599	minus	3				610429
9606	Homo sapiens	58496	0	live	LY6G5B	C6orf19, G5b	lymphocyte antigen 6 family member G5B	lymphocyte antigen 6 complex locus protein G5b|lymphocyte antigen 6 complex, locus G5B|lymphocyte antigen-6 G5B splicing isoform 288|lymphocyte antigen-6 G5B splicing isoform 452|lymphocyte antigen-6 G5B splicing isoform 690|lymphocyte antigen-6 G5B splicing isoform 837	6p21.33	6	NC_000006.12	31670951	31672450	plus	3				610433
10090	Mus musculus	50776	0	live	Polg2	mtPolB, p55, polG-beta	polymerase (DNA directed), gamma 2, accessory subunit	DNA polymerase subunit gamma-2, mitochondrial|DNA polymerase gamma accessory 55 kDa subunit|mitochondrial DNA polymerase accessory subunit|mitochondrial polymerase gamma 2	11 E1	11	NC_000077.6	106754821	106780011	minus	10
9606	Homo sapiens	144132	0	live	DNHD1	C11orf47, CCDC35, DHCD1L, DNHD1	dynein heavy chain domain 1	dynein heavy chain domain-containing protein 1|DNHD1 variant protein|coiled-coil domain containing 35|dynein heavy chain domain 1-like protein	11p15.4	11	NC_000011.10	6497296	6572025	plus	41				617277
10090	Mus musculus	24045	0	live	Scamp3	Sc3	secretory carrier membrane protein 3	secretory carrier-associated membrane protein 3	3 F1	3	NC_000069.6	89177391	89182770	plus	9
9606	Homo sapiens	7568	0	live	ZNF20	KOX13	zinc finger protein 20	zinc finger protein 20|zinc finger protein KOX13	19p13.2	19	NC_000019.10	12131350	12140407	minus	4				194557
3702	Arabidopsis thaliana	834839	0	live	ERF1-1	AT5G47880, AteRF1-1, EUKARYOTIC RELEASE FACTOR 1, MCA23.22, MCA23_22, eukaryotic release factor 1-1	eukaryotic release factor 1-1	eukaryotic release factor 1-1		5	NC_003076.8	19386045	19388587	minus	3
9606	Homo sapiens	51241	0	live	COX16	C14orf112, HSPC203, hCOX16	cytochrome c oxidase assembly factor COX16	cytochrome c oxidase assembly protein COX16 homolog, mitochondrial|COX16, cytochrome c oxidase assembly homolog|cytochrome c oxidase assembly factor	14q24.2	14	NC_000014.9	70325081	70359731	minus	4				618064
10090	Mus musculus	233073	0	live	U2af1l4	AA407033, AF419339, AI451269, AW553050, U2af26	U2 small nuclear RNA auxiliary factor 1-like 4	splicing factor U2AF 26 kDa subunit|U2 auxiliary factor 26|U2 small nuclear RNA auxiliary factor 1-like protein 4|U2AF1-like 4|auxiliary factor 26	7 B1	7	NC_000073.6	30563340	30565364	plus	8
9031	Gallus gallus	408032	0	live	BVES	POP1, POPDC1	blood vessel epicardial substance	blood vessel epicardial substance|POP1C protein|popeye domain-containing protein 1|popeye protein 1		3	NC_006090.5	68858618	68885270	plus	8
9606	Homo sapiens	55613	0	live	MTMR8		myotubularin related protein 8	myotubularin-related protein 8|phosphatidylinositol-3,5-bisphosphate 3-phosphatase|phosphatidylinositol-3-phosphate phosphatase	Xq11.2	X	NC_000023.11	64268081	64395453	minus	14
9606	Homo sapiens	79005	0	live	SCNM1		sodium channel modifier 1	sodium channel modifier 1	1q21.3	1	NC_000001.11	151166022	151170297	plus	7				608095
9606	Homo sapiens	143458	0	live	LDLRAD3	LRAD3	low density lipoprotein receptor class A domain containing 3	low-density lipoprotein receptor class A domain-containing protein 3|LDLR class A domain-containing protein 3	11p13	11	NC_000011.10	35943981	36232136	plus	7				617986
10090	Mus musculus	12045	0	live	Bcl2a1b	A1-b	B cell leukemia/lymphoma 2 related protein A1b	B-cell leukemia/lymphoma 2 related protein A1b|anti-apoptotic protein A1-b	9 E3.1	9	NC_000075.6	89199273	89207838	plus	2
9606	Homo sapiens	80755	0	live	AARSD1		alanyl-tRNA synthetase domain containing 1	alanyl-tRNA editing protein Aarsd1|alanyl-tRNA synthetase domain-containing protein 1	17q21.31	17	NC_000017.11	42950526	42964498	minus	12				613212
9606	Homo sapiens	23412	0	live	COMMD3	BUP, C10orf8	COMM domain containing 3	COMM domain-containing protein 3|protein Bup	10p12.2	10	NC_000010.11	22316383	22320317	plus	8				616700
9606	Homo sapiens	51032	0	live	CELA2B	ELA2B	chymotrypsin like elastase 2B	chymotrypsin-like elastase family member 2B|RP11-265F14.2|chymotrypsin like elastase family member 2B|elastase 2B|pancreatic elastase IIB (ELA2B)	1p36.21	1	NC_000001.11	15476101	15491400	plus	8				609444
10090	Mus musculus	69482	0	live	Nup35	2310006I24Rik, 35kDa, 5330402E05Rik, MP44, NO44	nucleoporin 35	nucleoporin NUP35|35 kDa nucleoporin|mitotic phosphoprotein 44|nuclear pore complex protein Nup53	2 C3	2	NC_000068.7	80638812	80660071	plus	10
9606	Homo sapiens	199675	0	live	MCEMP1	C19orf59	mast cell expressed membrane protein 1	mast cell-expressed membrane protein 1|epididymis secretory sperm binding protein	19p13.2	19	NC_000019.10	7677057	7679833	plus	7				609565
9606	Homo sapiens	55798	0	live	METTL2B	METL, METTL2, METTL2A, PSENIP1	methyltransferase like 2B	methyltransferase-like protein 2B	7q32.1	7	NC_000007.14	128476729	128502924	plus	9				607846
9606	Homo sapiens	7554	0	live	ZNF8	HF.18, Zfp128	zinc finger protein 8	zinc finger protein 8|zinc finger protein 272|zinc finger protein 8 (clone HF.18)|zinc finger protein HF.18	19q13.43	19	NC_000019.10	58278952	58295888	plus	4				194532
7955	Danio rerio	445293	0	live	aqp4	si:ch211-192k9.1, zgc:100922	aquaporin 4	aquaporin-4		20	NC_007131.7	18163368	18189965	plus	6
9606	Homo sapiens	106660613	0	live	LINC00680-GUSBP4		LINC00680-GUSBP4 readthrough		6p11.2	6	NC_000006.12	57919881	57961446	minus	9	NO	NR_125727; NR_125728; NR_125729; NR_132994; NR_132995; NR_132996	NR_132999; NR_133000	NR_132997; NR_003660; NR_132998	NO	NO	NO	NO
9606	Homo sapiens	57862	0	live	ZNF410	APA-1, APA1	zinc finger protein 410	zinc finger protein 410|another partner for ARF 1|clones 23667 and 23775 zinc finger protein|zinc finger protein APA-1	14q24.3	14	NC_000014.9	73886615	73932288	plus	15
9606	Homo sapiens	29964	0	live	PRICKLE4	C6orf49, OBTP, OEBT, TOMM6	prickle planar cell polarity protein 4	prickle-like protein 4|over-expressed breast tumor protein|overexpressed breast tumor protein|overexpressed breast tumour protein|prickle homolog 4|translocase of outer mitochondrial membrane 6 homolog	6p21.1	6	NC_000006.12	41780762	41787372	plus	8				611389
9606	Homo sapiens	58530	0	live	LY6G6D	C6orf23, G6D, LY6-D, MEGT1, NG25	lymphocyte antigen 6 family member G6D	lymphocyte antigen 6 complex locus protein G6d|lymphocyte antigen 6 complex, locus G6D|lymphocyte antigen-6 G6D|megakaryocyte-enhanced gene transcript 1 protein|protein Ly6-D	6p21.33	6	NC_000006.12	31715356	31717804	plus	3				606038
10090	Mus musculus	12939	0	live	Pcdha7	Cnr4, Crnr4	protocadherin alpha 7	protocadherin alpha-7|PCDH-alpha-7|cadherin-related neuronal receptor 4	18 B2-B3	18	NC_000084.6	36973924	37187657	plus	4
9606	Homo sapiens	55739	0	live	NAXD	CARKD, LP3298, PEBEL2	NAD(P)HX dehydratase	ATP-dependent (S)-NAD(P)H-hydrate dehydratase|ATP-dependent NAD(P)H-hydrate dehydratase|ATP-dependent NAD(P)HX dehydratase|carbohydrate kinase domain containing|carbohydrate kinase domain-containing protein	13q34	13	NC_000013.11	110615460	110639996	plus	10				615910
9606	Homo sapiens	147007	0	live	TMEM199	C17orf32, CDG2P, VMA12, VPH2	transmembrane protein 199	transmembrane protein 199	17q11.2	17	NC_000017.11	28357581	28363683	plus	6				616815
9606	Homo sapiens	23625	0	live	FAM89B	LRAP25, MTVR, MTVR1	family with sequence similarity 89 member B	leucine repeat adapter protein 25|leucine repeat adaptor protein 25|mammary tumor virus receptor homolog 1|protein FAM89B	11q13.1	11	NC_000011.10	65572349	65574198	plus	2				616128
9606	Homo sapiens	51335	0	live	NGRN	DSC92	neugrin, neurite outgrowth associated	neugrin|mesenchymal stem cell protein DSC92|neurite outgrowth associated protein|spinal cord-derived protein FI58G	15q26.1	15	NC_000015.10	90265663	90272211	plus	2				616718
9606	Homo sapiens	84298	0	live	LLPH	C12orf31, hLLP	LLP homolog, long-term synaptic facilitation factor	protein LLP homolog|LLP homolog, long-term synaptic facilitation (Aplysia)|human LAPS18-like protein	12q14.3	12	NC_000012.12	66123069	66130753	minus	3				616998
10090	Mus musculus	68299	0	live	Vps53	2010002A08Rik, 2310040I21Rik, 3100002B05Rik, Hccs1	VPS53 GARP complex subunit	vacuolar protein sorting-associated protein 53 homolog	11 B5	11	NC_000077.6	76046226	76179630	minus	24
9606	Homo sapiens	80823	0	live	BHLHB9	GASP3, p60TRP	basic helix-loop-helix family member b9	protein BHLHb9|basic helix-loop-helix domain containing, class B, 9|p60-like protein|transcription regulator of 60 kDa	Xq22.1	X	NC_000023.11	102720714	102752441	plus	5				300921
9606	Homo sapiens	200539	0	live	ANKRD23	DARP, MARP3	ankyrin repeat domain 23	ankyrin repeat domain-containing protein 23|diabetes related ankyrin repeat protein|muscle ankyrin repeat protein 3	2q11.2	2	NC_000002.12	96837914	96844021	minus	9				610736
9606	Homo sapiens	85319	0	live	BAGE2	CT2.2	BAGE family member 2	B melanoma antigen 2|B melanoma antigen family member 2|cancer/testis antigen 2.2|cancer/testis antigen family 2, member 2	21p11.2	21	NC_000021.9	10413532	10491615	plus	10				617776
9606	Homo sapiens	79706	0	live	PRKRIP1	C114, KRBOX3	PRKR interacting protein 1	PRKR-interacting protein 1|KRAB box domain containing 3|PRKR interacting protein 1 (IL11 inducible)|likely ortholog of mouse C114 dsRNA-binding protein	7q22.1	7	NC_000007.14	102396357	102426682	plus	6				617458
9606	Homo sapiens	4717	0	live	NDUFC1	KFYI	NADH:ubiquinone oxidoreductase subunit C1	NADH dehydrogenase [ubiquinone] 1 subunit C1, mitochondrial|CI-KFYI|NADH dehydrogenase (ubiquinone) 1, subcomplex unknown, 1, 6kDa|NADH-ubiquinone oxidoreductase KFYI subunit|complex I KFYI subunit|complex I-KFYI	4q31.1	4	NC_000004.12	139289917	139302551	minus	8				603844
9606	Homo sapiens	4104	0	live	MAGEA5	CT1.5, MAGE5, MAGEA4	MAGE family member A5	melanoma-associated antigen 5|MAGE-5 antigen|MAGE-5a antigen|MAGE-5b antigen|cancer/testis antigen 1.5|cancer/testis antigen family 1, member 5|melanoma antigen family A, 5|melanoma antigen family A5	Xq28	X	NC_000023.11	152114049	152117939	minus	3				300340
10090	Mus musculus	320799	0	live	Zhx3	1810059C13Rik, 4932418O04Rik, 9530010N21Rik, Tix1, mKIAA0395	zinc fingers and homeoboxes 3	zinc fingers and homeoboxes protein 3|triple homeobox 1|triple homeobox protein 1|zinc finger and homeodomain protein 3	2 H2	2	NC_000068.7	160770447	160872990	minus	4
9606	Homo sapiens	100131814	0	live	LINC00271	C6orf217, NCRNA00271	long intergenic non-protein coding RNA 271		6q23.3	6	NC_000006.12	135497801	135716055	plus	8
9606	Homo sapiens	374875	0	live	HSD11B1L	11-DH3, 11-beta-HSD3, HSD1L, HSD3, SCDR10, SCDR10B, SDR26C2	hydroxysteroid 11-beta dehydrogenase 1 like	hydroxysteroid 11-beta-dehydrogenase 1-like protein|11-beta-hydroxysteroid dehydrogenase type 3|short chain dehydrogenase/reductase 10|short chain dehydrogenase/reductase family 26C member 2	19p13.3	19	NC_000019.10	5680765	5688523	plus	9
9606	Homo sapiens	145781	0	live	GCOM1	GRINL1A, Gcom2, MYZAP, MYZAP-POLR2M, gcom	GRINL1A complex locus 1	GRINL1A combined protein|DNA-directed RNA polymerase II subunit GRINL1A|DNA-directed RNA polymerase II subunit M|GRINL1A combined protein Gcom12|Glutamate receptor-like protein 1A|MYZAP-POLR2M protein|MYZAP-POLR2M readthrough|NMDAR1 subunit-interacting protein|glutamate receptor, ionotropic, N-methyl D-aspartate-like 1A combined protein|myocardial zonula adherens protein	15q21.3	15	NC_000015.10	57591904	57717557	plus	20
9606	Homo sapiens	80789	0	live	INTS5	INT5, KIAA1698	integrator complex subunit 5	integrator complex subunit 5	11q12.3	11	NC_000011.10	62646848	62653302	minus	2				611349
9606	Homo sapiens	432355	0	live	SLURP2	SLURP-2	secreted LY6/PLAUR domain containing 2	secreted Ly-6/uPAR domain-containing protein 2|secreted LY6/PLAUR domain-containing protein 2|secreted Ly-6/uPAR-related protein 2|secreted Ly6/uPAR related protein 2	8q24.3	8	NC_000008.11	142764338	142769828	minus	3
10090	Mus musculus	56448	0	live	Cyp2d22	2D22	cytochrome P450, family 2, subfamily d, polypeptide 22	cytochrome P450, family 2, subfamily d, polypeptide 22|cytochrome P450, 2d22	15 E1	15	NC_000081.6	82370527	82380260	minus	10
9606	Homo sapiens	64232	0	live	MS4A5	CD20-L2, CD20L2, TETM4	membrane spanning 4-domains A5	membrane-spanning 4-domains subfamily A member 5|CD20 antigen-like 2|testis-expressed transmembrane protein 4|testis-expressed transmembrane-4 protein	11q12.2	11	NC_000011.10	60429589	60447792	plus	5				606499
10090	Mus musculus	100088	0	live	Rcc1	4931417M11Rik, AI326872, Chc1	regulator of chromosome condensation 1	regulator of chromosome condensation|chromosome condensation protein 1	4 D2.3	4	NC_000070.6	132331919	132345750	minus	11
9606	Homo sapiens	94097	0	live	SFXN5	BBG-TCC, SLC56A5	sideroflexin 5	sideroflexin-5	2p13.2	2	NC_000002.12	72942036	73071836	minus	19				615572
9606	Homo sapiens	55957	0	live	LIN37	F25965, ZK418.4, lin-37	lin-37 DREAM MuvB core complex component	protein lin-37 homolog|antolefinin|lin-37 homolog|protein F25965	19q13.12	19	NC_000019.10	35748361	35754519	plus	9
9606	Homo sapiens	7730	0	live	ZNF177	PIGX	zinc finger protein 177	zinc finger protein 177	19p13.2	19	NC_000019.10	9363020	9382617	plus	9				601276
9606	Homo sapiens	107080644	0	live	CNPY3-GNMT		CNPY3-GNMT readthrough	uncharacterized protein LOC107080644	6p21.1	6	NC_000006.12	42929130	42963880	plus	7	NO	NM_006586; NM_001318845; NM_001318842; NR_134888; NM_001318847; NM_001318848; NR_134881; NR_134880; NR_134882; NR_134885; NR_134886	NM_018960; NM_001318865; NR_134899	NM_001318857; NM_001318856; NM_001318858; NR_134890; NR_134891; NR_134892	NO	YES	NO	NO
10090	Mus musculus	18857	0	live	Pmp2	P2	peripheral myelin protein 2	myelin P2 protein	3 2.54 cM	3	NC_000069.6	10179851	10183885	minus	4
10090	Mus musculus	109910	0	live	Zfp91	9130014I08Rik, A530054C17Rik, AL024263, AW545902, Pzf, Zfp-91	zinc finger protein 91	E3 ubiquitin-protein ligase ZFP91|RING-type E3 ubiquitin transferase ZFP91|penta Zf protein|zinc finger protein 91 homolog	19 8.73 cM	19	NC_000085.6	12766939	12796123	minus	11
9606	Homo sapiens	81025	0	live	GJA9	CX58, CX59, GJA10	gap junction protein alpha 9	gap junction alpha-9 protein|connexin 59|connexin-58|gap junction alpha 10|gap junction protein, alpha 9, 59kDa	1p34.3	1	NC_000001.11	38874067	38881626	minus	2				611923
9606	Homo sapiens	55969	0	live	RAB5IF	C20orf24, PNAS-11, RIP5	RAB5 interacting factor	uncharacterized protein RAB5IF|rab5-interacting protein|uncharacterized protein C20orf24	20q11.23	20	NC_000020.11	36605734	36612557	plus	5
9606	Homo sapiens	255758	0	live	TCTEX1D2	SRTD17	Tctex1 domain containing 2	tctex1 domain-containing protein 2	3q29	3	NC_000003.12	196291219	196318294	minus	5				617353
9606	Homo sapiens	58486	0	live	ZBED5	Buster1	zinc finger BED-type containing 5	zinc finger BED domain-containing protein 5|transposon-derived Buster1 transposase-like protein	11p15.4	11	NC_000011.10	10852704	10858073	minus	3				615251
9913	Bos taurus	539750	0	live	FOLR1		folate receptor 1	folate receptor alpha|folate receptor 1 (adult)		15	NC_037342.1	51793458	51804318	plus	5
4896	Schizosaccharomyces pombe	2541521	0	live	rpc11	SPAC22A12.05	DNA-directed RNA polymerase III complex subunit Rpc11	DNA-directed RNA polymerase III complex subunit Rpc11		I	NC_003424.3	1163057	1163522	plus	1
10090	Mus musculus	19342	0	live	Rab4b	1500031G17Rik	RAB4B, member RAS oncogene family	ras-related protein Rab-4B	7 15.84 cM	7	NC_000073.6	27168433	27178883	minus	8
10090	Mus musculus	378460	0	live	Pram1	AY665714	PML-RAR alpha-regulated adaptor molecule 1	PML-RARA-regulated adapter molecule 1|PRAM-1	17 B1	17	NC_000083.6	33638056	33645706	plus	10
9606	Homo sapiens	100652748	0	live	TIMM23B		translocase of inner mitochondrial membrane 23 homolog B	putative mitochondrial import inner membrane translocase subunit Tim23B	10q11.23	10	NC_000010.11	49942033	49988221	plus	12
9606	Homo sapiens	54978	0	live	SLC35F6	ANT2BP, C2orf18, TANGO9	solute carrier family 35 member F6	solute carrier family 35 member F6|ANT2-binding protein|transmembrane protein C2orf18|transport and golgi organization 9 homolog	2p23.3	2	NC_000002.12	26764274	26781231	plus	6
9606	Homo sapiens	2738	0	live	GLI4	HKR4, ZNF928	GLI family zinc finger 4	zinc finger protein GLI4|GLI-Kruppel family member GLI4 (oncogene HKR4)|glioma-associated oncogene family zinc finger 4|krueppel-related zinc finger protein 4	8q24.3	8	NC_000008.11	143267437	143276931	plus	4				165280
9606	Homo sapiens	83591	0	live	THAP2		THAP domain containing 2	THAP domain-containing protein 2|THAP domain containing, apoptosis associated protein 2	12q21.1	12	NC_000012.12	71663897	71680648	plus	3				612531
9606	Homo sapiens	654434	0	live	SNHG20	C17orf86, LINC00338, NCRNA00338, SCARNA16HG	small nucleolar RNA host gene 20	long intergenic non-protein coding RNA 338|small nucleolar RNA host gene 20 (non-protein coding)	17q25.2	17	NC_000017.11	77088643	77094986	plus	3
9606	Homo sapiens	81575	0	live	APOLD1	VERGE	apolipoprotein L domain containing 1	apolipoprotein L domain-containing protein 1|vascular early response gene protein	12p13.1	12	NC_000012.12	12725917	12791466	plus	3				612456
9606	Homo sapiens	27004	0	live	TCL6	TNG1, TNG2	T cell leukemia/lymphoma 6	T cell leukemia/lymphoma 6 (non-protein coding)|TCL1-neighboring gene 1|TCL1-neighboring gene 2	14q32.13	14	NC_000014.9	95652097	95673452	plus	10				604412
9606	Homo sapiens	254528	0	live	MEIOB	C16orf73, SPGF22, gs129	meiosis specific with OB-fold	meiosis-specific with OB domain-containing protein|meiosis specific with OB domains	16p13.3	16	NC_000016.10	1833983	1872178	minus	14				617670
9606	Homo sapiens	84872	0	live	ZC3H10	ZC3HDC10	zinc finger CCCH-type containing 10	zinc finger CCCH domain-containing protein 10|zinc finger CCCH-type domain containing 10	12q13.2	12	NC_000012.12	56118220	56122497	plus	4
10090	Mus musculus	69745	0	live	Pold4	2410012M21Rik, AI463381, AW060307, Polds, p12	polymerase (DNA-directed), delta 4	DNA polymerase delta subunit 4|DNA polymerase delta smallest subunit p12	19 A	19	NC_000085.6	4231893	4233634	plus	4
9606	Homo sapiens	79008	0	live	SLX1B	GIYD2	SLX1 homolog B, structure-specific endonuclease subunit	structure-specific endonuclease subunit SLX1|GIY-YIG domain-containing protein 1|SLX1 structure-specific endonuclease subunit homolog B	16p11.2	16	NC_000016.10	29454501	29458224	plus	6				615823
9606	Homo sapiens	22884	0	live	WDR37		WD repeat domain 37	WD repeat-containing protein 37	10p15.3	10	NC_000010.11	1056836	1132297	plus	14
9606	Homo sapiens	100526837	0	live	EEF1E1-BLOC1S5	EEF1E1-MUTED	EEF1E1-BLOC1S5 readthrough (NMD candidate)	EEF1E1-MUTED readthrough	6p24.3	6	NC_000006.12	8013567	8102595	minus	7	NO	NM_004280; NM_001135650	NM_201280; NM_001199322; NM_001199323	NR_037618	NO	YES	NO	NO
10090	Mus musculus	50795	0	live	Sh3bgr	5430437A18Rik	SH3-binding domain glutamic acid-rich protein	SH3 domain-binding glutamic acid-rich protein	16 C4	16	NC_000082.6	96185798	96228937	plus	10
9606	Homo sapiens	377677	0	live	CA13	CAXIII	carbonic anhydrase 13	carbonic anhydrase 13|CA-XIII|carbonate dehydratase XIII|carbonic anhydrase XIII	8q21.2	8	NC_000008.11	85245487	85284073	plus	7				611436
10090	Mus musculus	239122	0	live	Setdb2	Clld8, Gm293, KMT1F	SET domain, bifurcated 2	histone-lysine N-methyltransferase SETDB2	14 C3	14	NC_000080.6	59402009	59440880	minus	14
10090	Mus musculus	64113	0	live	Moap1	AA987038, Map-1, Pnma4	modulator of apoptosis 1	modulator of apoptosis 1	12 E	12	NC_000078.6	102739830	102743661	minus	2
9606	Homo sapiens	375346	0	live	STIMATE	TMEM110	STIM activating enhancer	store-operated calcium entry regulator STIMATE|STIM-activating enhancer encoded by TMEM110|transmembrane protein 110	3p21.1	3	NC_000003.12	52836756	52897581	minus	8				617189
10090	Mus musculus	231798	0	live	Lrch4	2810008P14Rik, 2900069C24Rik, AI558103, LRN, LRRN4, SAP25, mFLJ00248	leucine-rich repeats and calponin homology (CH) domain containing 4	leucine-rich repeat and calponin homology domain-containing protein 4|leucine rich repeat protein 4, neuronal	5 G2	5	NC_000071.6	137629123	137641099	plus	18
9606	Homo sapiens	135932	0	live	TMEM139		transmembrane protein 139	transmembrane protein 139	7q34	7	NC_000007.14	143284899	143288049	plus	5				616524
10090	Mus musculus	11425	0	live	Apoc4	Acl, apo-CIV, apoC-IV	apolipoprotein C-IV	apolipoprotein C-IV|apolipoprotein C2-linked|apolipoprotein C4	7 9.94 cM	7	NC_000073.6	19678084	19681460	minus	3
11036	Venezuelan equine encephalitis virus	2652925	0	live	VEEVgp1	VEEVgp1	non-structural polyprotein precursor P1234	non-structural polyprotein precursor P1234			NC_001449.1				0
9606	Homo sapiens	333926	0	live	PPM1J	PP2CZ, PP2Czeta, PPP2CZ	protein phosphatase, Mg2+/Mn2+ dependent 1J	protein phosphatase 1J|PP2C-zeta|protein phosphatase 1J (PP2C domain containing)|protein phosphatase 2C isoform zeta|protein phosphatase 2C zeta|protein phosphatase 2a, catalytic subunit, zeta isoform	1p13.2	1	NC_000001.11	112709994	112715328	minus	10				609957
9606	Homo sapiens	114299	0	live	PALM2	AKAP2	paralemmin 2	paralemmin-2|A kinase (PRKA) anchor protein 2	9q31.3	9	NC_000009.12	109640788	109951476	plus	8
10090	Mus musculus	56771	0	live	Med20	1110011O05Rik, 2410115I17Rik, AU018348, Trfp	mediator complex subunit 20	mediator of RNA polymerase II transcription subunit 20|Trf (TATA binding protein-related factor)-proximal protein homolog|ubiquitin specific protease 49	17 C	17	NC_000083.6	47611596	47624418	plus	4
9606	Homo sapiens	729991	0	live	BORCS8	MEF2BNB	BLOC-1 related complex subunit 8	BLOC-1-related complex subunit 8|MEF2B neighbor gene protein|protein MEF2BNB	19p13.11	19	NC_000019.10	19176904	19192591	minus	6				616601
9606	Homo sapiens	728489	0	live	DNLZ	C9orf151, HEP, HEP1, TIMM15, ZIM17, bA413M3.2	DNL-type zinc finger	DNL-type zinc finger protein|HSP70 escort protein|RP11-413M3.2|hsp70-escort protein 1|mtHsp70-escort protein|translocase of inner mitochondrial membrane 15 homolog	9q34.3	9	NC_000009.12	136361900	136363811	minus	3
9606	Homo sapiens	26297	0	live	SERGEF	DELGEF, Gnefr	secretion regulating guanine nucleotide exchange factor	secretion-regulating guanine nucleotide exchange factor|deafness locus associated putative guanine nucleotide exchange factor|guanine nucleotide exchange factor-related protein	11p15.1	11	NC_000011.10	17788048	18013162	minus	12				606051
9606	Homo sapiens	221711	0	live	SYCP2L	C6orf177, NO145, dJ62D2.1	synaptonemal complex protein 2 like	synaptonemal complex protein 2-like|145 kDa nucleolar protein homolog|SCP-2-like	6p24.2	6	NC_000006.12	10886831	10974309	plus	30				616799
9606	Homo sapiens	200185	0	live	KRTCAP2	KCP2	keratinocyte associated protein 2	keratinocyte-associated protein 2|KCP-2|dolichyl-diphosphooligosaccharide--protein glycosyltransferase subunit KCP2|keratinocytes associated protein 2|oligosaccharyl transferase subunit KCP2	1q22	1	NC_000001.11	155169408	155173328	minus	5
10090	Mus musculus	108857	0	live	Ankhd1	1110004O12Rik, 4933432B13Rik, 9130019P20Rik, A530027J04Rik, A630021B20Rik, AA571404, Mask, mFLJ00246, mKIAA1085	ankyrin repeat and KH domain containing 1	ankyrin repeat and KH domain-containing protein 1|multiple ankyrin repeats, single KH-domain homolog	18 B2	18	NC_000084.6	36560603	36658908	plus	34
9606	Homo sapiens	7567	0	live	ZNF19	KOX12	zinc finger protein 19	zinc finger protein 19|zinc finger protein 19 (KOX 12)|zinc finger protein KOX12	16q22.2	16	NC_000016.10	71474073	71489351	minus	6				194525
10090	Mus musculus	59288	0	live	Dctn5	4930427E12Rik, C78178, b2b315Clo	dynactin 5	dynactin subunit 5|dynactin 4|dynactin subunit p25|p25 dynactin subunit	7 F2	7	NC_000073.6	122133041	122149044	plus	6
10090	Mus musculus	56279	0	live	Dipk1b	AB030186, AW209000, B230317C12Rik, Fam69b, PIP49	divergent protein kinase domain 1B	divergent protein kinase domain 1B|family with sequence similarity 69, member B|pancreatitis-induced protein 49|protein FAM69B	2 A3	2	NC_000068.7	26628457	26636497	plus	5
9606	Homo sapiens	221914	0	live	GPC2		glypican 2	glypican-2|cerebroglycan proteoglycan|glypican proteoglycan 2, cerebroglycan proteoglycan	7q22.1	7	NC_000007.14	100169606	100177426	minus	10
9606	Homo sapiens	79899	0	live	PRR5L	PROTOR2	proline rich 5 like	proline-rich protein 5-like|Protein observed with Rictor-2|protor-2	11p13-p12	11	NC_000011.10	36296175	36465204	plus	11				611728
9606	Homo sapiens	145553	0	live	MDP1	FN6PASE, MDP-1	magnesium dependent phosphatase 1	magnesium-dependent phosphatase 1|fructosamine-6-phosphatase	14q12	14	NC_000014.9	24213937	24216070	minus	6
9606	Homo sapiens	110599563	0	live	LY6G6F-LY6G6D		LY6G6F-LY6G6D readthrough	LY6G6F-LY6G6D protein	6p21	6	NC_000006.12	31706869	31717837	plus	6	NO	NM_001003693	NM_021246	NM_001353334	NO	YES	NO	NO
9606	Homo sapiens	56311	0	live	ANKRD7	TSA806	ankyrin repeat domain 7	ankyrin repeat domain-containing protein 7|testicular tissue protein Li 19|testis-specific ankyrin motif containing protein|testis-specific protein TSA806	7q31.31	7	NC_000007.14	118224658	118242731	plus	7				610731
9606	Homo sapiens	389125	0	live	MUSTN1	MUSTANG	musculoskeletal, embryonic nuclear protein 1	musculoskeletal embryonic nuclear protein 1|musculoskeletal temporally activated novel	3p21.1	3	NC_000003.12	52833115	52835219	minus	3				617195
9606	Homo sapiens	221302	0	live	ZUP1	C6orf113, DUB, ZUFSP	zinc finger containing ubiquitin peptidase 1	zinc finger-containing ubiquitin peptidase 1|lys-63-specific deubiquitinase ZUFSP|ubiquitin carboxyl-terminal hydrolase ZUFSP|zinc finger with UFM1-specific peptidase domain protein	6q22.1	6	NC_000006.12	116635618	116668810	minus	10
9606	Homo sapiens	144347	0	live	RFLNA	CFM2, FAM101A	refilin A	refilin-A|family with sequence similarity 101, member A|filamin-interacting protein FAM101A|protein FAM101A|refilinA|regulator of filamin protein A	12q24.31	12	NC_000012.12	124289164	124316024	plus	5				615927
9606	Homo sapiens	144347	0	live	RFLNA	CFM2, FAM101A	refilin A	refilin-A|family with sequence similarity 101, member A|filamin-interacting protein FAM101A|protein FAM101A|refilinA|regulator of filamin protein A	12q24.31	12	NC_000012.12	124295091	124301978	plus	5				615927
7227	Drosophila melanogaster	38987	0	live	GAPsec	Dmel_CG5978, BEST:LD24460, CG5978, Dmel\CG5978, dGAPsec	GTPase activating protein, SECIS-dependent read-through	GTPase activating protein, SECIS-dependent read-through|CG5978-PA|GAPsec-PA	3-26 cM	3L	NT_037436.4	8622039	8623901	minus	5
9606	Homo sapiens	100526740	0	live	ATP5MF-PTCD1	ATP5J2-PTCD1	ATP5MF-PTCD1 readthrough	ATP5J2-PTCD1 fusion protein|ATP5J2-PTCD1 read-through transcript|ATP5J2-PTCD1 readthrough	7q22.1	7	NC_000007.14	99416739	99466201	minus	9	YES, TC07003365.hg.1	NM_004889; NM_001003713; NM_001003714; NM_001039178	NM_015545	NM_001198879	NO	YES	NO	NO
9606	Homo sapiens	266971	0	live	PIPSL	PIP5K1L1, PIP5K1P3, PSMD4P2, bA429H9.1	PIP5K1A and PSMD4 like (pseudogene)	PIP5K1A-PSMD4|phosphatidylinositol-4-phosphate 5-kinase, type I, alpha pseudogene|phosphatidylinositol-4-phosphate 5-kinase, type I-like 1|proteasome (prosome, macropain) 26S subunit, non-ATPase, 4, pseudogene 2|proteasome 26S non-ATPase subunit 4 pseudogene|putative PIP5K1A and PSMD4-like protein	10q23.33	10	NC_000010.11	93958140	93961915	minus	1
9606	Homo sapiens	283849	0	live	EXOC3L1	EXOC3L	exocyst complex component 3 like 1	exocyst complex component 3-like protein|protein Jiangli	16q22.1	16	NC_000016.10	67184379	67190204	minus	14				614117
9606	Homo sapiens	125965	0	live	COX6B2	COXVIB2, CT59	cytochrome c oxidase subunit 6B2	cytochrome c oxidase subunit 6B2|COX VIb-2|cancer/testis antigen 59|cytochrome c oxidase subunit VIb polypeptide 2 (testis)|cytochrome c oxidase subunit VIb, testes-specific	19q13.42	19	NC_000019.10	55349702	55354814	minus	5				618127
9606	Homo sapiens	93034	0	live	NT5C1B	AIRP, CN-IB, CN1B	5'-nucleotidase, cytosolic IB	cytosolic 5'-nucleotidase 1B|autoimmune infertility-related protein|testicular tissue protein Li 1	2p24.2	2	NC_000002.12	18562871	18589580	minus	10				610526
9606	Homo sapiens	100188893	0	live	TOMM6	OBTP, TOM6	translocase of outer mitochondrial membrane 6	mitochondrial import receptor subunit TOM6 homolog|over-expressed breast tumor protein|overexpressed breast tumor protein|translocase of outer membrane 6 kDa subunit homolog|translocase of outer mitochondrial membrane 6 homolog	6p21.1	6	NC_000006.12	41787443	41789896	plus	3				616168
9606	Homo sapiens	4238	0	live	MFAP3		microfibril associated protein 3	microfibril-associated glycoprotein 3|microfibrillar associated protein 3	5q33.2	5	NC_000005.10	154038959	154057454	plus	3				600491
10090	Mus musculus	170761	0	live	Pdzd3	NaPi-Cap2, Pdzk2	PDZ domain containing 3	Na(+)/H(+) exchange regulatory cofactor NHE-RF4|NHERF-4|PDZ domain containing 2|PDZ domain-containing protein 2|PDZ domain-containing protein 3|na/Pi cotransporter C-terminal-associated protein 2|natrium-phosphate cotransporter IIa C-terminal-associated protein 2|sodium-hydrogen exchanger regulatory factor 4|sodium-phosphate cotransporter IIa C-terminal-associated protein 2	9 A5.2	9	NC_000075.6	44247312	44251464	minus	11
10090	Mus musculus	330502	0	live	Zfp82	A030010D05, Krab16, Mszf3, Zfp-82	zinc finger protein 82	zinc finger protein 82|zinc finger protein 545	7 B1	7	NC_000073.6	30056034	30072823	minus	8
9606	Homo sapiens	222643	0	live	UNC5CL	MUXA, ZUD	unc-5 family C-terminal like	UNC5C-like protein|ZU5 and death domain containing|protein unc-5 homolog C-like|unc-5 homolog C-like	6p21.1	6	NC_000006.12	41026901	41039199	minus	9				617464
9606	Homo sapiens	84792	0	live	FAM220A	ACPIN1, C7orf70, SIPAR	family with sequence similarity 220 member A	protein FAM220A|STAT3-interacting protein as a repressor|acrosomal protein 1	7p22.1	7	NC_000007.14	6329409	6348959	minus	2				616628
9606	Homo sapiens	654502	0	live	IQCJ		IQ motif containing J	IQ domain-containing protein J|calmodulin binding protein	3q25.32	3	NC_000003.12	159069252	159266307	plus	5				611622
10090	Mus musculus	102115	0	live	Dohh	1110033C18Rik, AI585913, AL022869, Hlrc1	deoxyhypusine hydroxylase/monooxygenase	deoxyhypusine hydroxylase|DOHH|HEAT-like (PBS lyase) repeat containing 1|deoxyhypusine dioxygenase|deoxyhypusine monooxygenase	10 C1	10	NC_000076.6	81384428	81388352	plus	5
9606	Homo sapiens	374768	0	live	SPEM1	C17orf83	spermatid maturation 1	spermatid maturation protein 1	17p13.1	17	NC_000017.11	7420360	7421632	plus	3				615116
9606	Homo sapiens	56158	0	live	TEX12		testis expressed 12	testis-expressed protein 12|testis expressed sequence 12|testis-expressed sequence 12 protein variant 1|testis-expressed sequence 12 protein variant 2|testis-expressed sequence 12 protein variant 3	11q23.1	11	NC_000011.10	112167372	112172556	plus	5				605791
9606	Homo sapiens	254958	0	live	REXO1L1P	GOR, REXO1L1	REXO1 like 1, pseudogene	REX1, RNA exonuclease 1 homolog-like 1, pseudogene|antigen GOR homolog|exonuclease GOR	8q21.2	8	NC_000008.11	85661256	85662410	minus	0
9606	Homo sapiens	493753	0	live	COA5	6330578E17Rik, C2orf64, CEMCOX3, Pet191	cytochrome c oxidase assembly factor 5	cytochrome c oxidase assembly factor 5|protein C2orf64	2q11.2	2	NC_000002.12	98599323	98608518	minus	3				613920
9606	Homo sapiens	100499483	0	live	CCDC180	C9orf174	coiled-coil domain containing 180	coiled-coil domain-containing protein 180|Behcet's Disease Associated Gene 1	9q22.33	9	NC_000009.12	97307361	97378751	plus	39
9606	Homo sapiens	83661	0	live	MS4A8	4SPAN4, CD20L5, MS4A4B, MS4A8	membrane spanning 4-domains A8	membrane-spanning 4-domains subfamily A member 8|four-span transmembrane protein 4|membrane-spanning 4-domains, subfamily A, member 8B	11q12.2	11	NC_000011.10	60699574	60715811	plus	7				606549
10090	Mus musculus	71752	0	live	Gtf3c2	1300004C11Rik, 2610510G03Rik, AI225816, AU041069, TFIIIC110, mKIAA0011	general transcription factor IIIC, polypeptide 2, beta	general transcription factor 3C polypeptide 2|TF3C-beta|TFIIIC 110 kDa subunit|TFIIIC-BETA|transcription factor IIIC 110 kDa subunit|transcription factor IIIC subunit beta	5 B1	5	NC_000071.6	31156006	31180144	minus	19
559292	Saccharomyces cerevisiae S288C	855688	0	live	YNL040W	YNL040W	putative alanine--tRNA ligase	putative alanine--tRNA ligase		XIV	NC_001146.8	553380	554750	plus	1
10090	Mus musculus	211429	0	live	Pla2g4b	A030011C02Rik, Gm1013, cPLA2-beta	phospholipase A2, group IVB (cytosolic)	cytosolic phospholipase A2 beta|phospholipase A2 group IVB	2 E5	2	NC_000068.7	120033433	120043033	plus	20
10090	Mus musculus	71446	0	live	Wrb	5530402J05Rik, C030018G21Rik, Chd5	tryptophan rich basic protein	tail-anchored protein insertion receptor WRB	16 C4	16	NC_000082.6	96145355	96157852	plus	6
9606	Homo sapiens	29999	0	live	FSCN3		fascin actin-bundling protein 3	fascin-3|fascin actin-bundling protein 3, testicular|fascin homolog 3, actin-bundling protein, testicular|testicular secretory protein Li 18|testis fascin	7q32.1	7	NC_000007.14	127593635	127601797	plus	7				615800
9606	Homo sapiens	151230	0	live	KLHL23	DITHP	kelch like family member 23	kelch-like protein 23|kelch-like 23	2q31.1	2	NC_000002.12	169733846	169751886	plus	4
10090	Mus musculus	102632	0	live	Acad11	5730439E10Rik, AI987948	acyl-Coenzyme A dehydrogenase family, member 11	acyl-CoA dehydrogenase family member 11	9 F1	9	NC_000075.6	104063703	104127646	plus	20
10090	Mus musculus	67045	0	live	Riok2	2010110K24Rik, 2410085M17Rik	RIO kinase 2	serine/threonine-protein kinase RIO2	17 A3.1	17	NC_000083.6	17374332	17394899	plus	10
9606	Homo sapiens	221393	0	live	ADGRF4	GPR115, PGR18	adhesion G protein-coupled receptor F4	adhesion G protein-coupled receptor F4|G-protein coupled receptor PGR18|probable G-protein coupled receptor 115|seven transmembrane helix receptor	6p12.3	6	NC_000006.12	47698545	47722021	plus	10				614268
9606	Homo sapiens	283459	0	live	GATC	15E1.2	glutamyl-tRNA amidotransferase subunit C	glutamyl-tRNA(Gln) amidotransferase subunit C, mitochondrial|glu-AdT subunit C|glutamyl-tRNA(Gln) amidotransferase, subunit C homolog	12q24.31	12	NC_000012.12	120446438	120463753	plus	5				617210
9606	Homo sapiens	56181	0	live	MTFR1L	FAM54B, HYST1888, MST116, MSTP116	mitochondrial fission regulator 1 like	mitochondrial fission regulator 1-like|family with sequence similarity 54 member B|protein FAM54B	1p36.11	1	NC_000001.11	25819906	25832942	plus	9
10090	Mus musculus	77733	0	live	Rnf170	6720407G21Rik, AI481227	ring finger protein 170	E3 ubiquitin-protein ligase RNF170|RING-type E3 ubiquitin transferase RNF170	8 A2	8	NC_000074.6	26119365	26143874	plus	10
10090	Mus musculus	72699	0	live	Lime1	2810038K19Rik, LIME	Lck interacting transmembrane adaptor 1	lck-interacting transmembrane adapter 1|lck-interacting molecule	2 H4	2	NC_000068.7	181381235	181383628	plus	5
10090	Mus musculus	69398	0	live	Cdhr4	Cdh29	cadherin-related family member 4	cadherin-related family member 4|cadherin-like 29	9 F1	9	NC_000075.6	107992436	107999683	plus	19
9606	Homo sapiens	142689	0	live	ASB12		ankyrin repeat and SOCS box containing 12	ankyrin repeat and SOCS box protein 12|ankyrin repeat domain-containing SOCS box protein Asb-12	Xq11.2	X	NC_000023.11	64224192	64230631	minus	3				300891
10090	Mus musculus	102294	0	live	Cyp4v3	AU043077, AW111961, Cyp4v2	cytochrome P450, family 4, subfamily v, polypeptide 3	cytochrome P450 4V2|cytochrome P450 4V3|docosahexaenoic acid omega-hydroxylase CYP4V2	8 B1.1	8	NC_000074.6	45305802	45333196	minus	11
9606	Homo sapiens	100125288	0	live	ZGLP1	GATAD3, GLP-1, GLP1	zinc finger GATA like protein 1	GATA-type zinc finger protein 1|GATA zinc finger domain containing 3|GATA-like protein 1	19p13.2	19	NC_000019.10	10304803	10309557	minus	4				611639
9606	Homo sapiens	100131755	0	live	ARMCX4	CXorf35, GASP4	armadillo repeat containing X-linked 4	armadillo repeat-containing X-linked protein 4|armadillo repeat containing, X-linked 4 pseudogene	Xq22.1	X	NC_000023.11	101418263	101535988	plus	18
10090	Mus musculus	68195	0	live	Rnaset2b	0610007O07Rik, 4833423A10Rik, 4930532K22Rik, C79750, RNASE6PL, Rnaset2	ribonuclease T2B	ribonuclease T2-B|ribonuclease 6-B|ribonuclease T2	17 A1	17	NC_000083.6	6978860	6998193	plus	9
10090	Mus musculus	56214	0	live	Scamp4	2410022D05Rik, AI448940, AU022392, AW742369, Sc4	secretory carrier membrane protein 4	secretory carrier-associated membrane protein 4	10 C1	10	NC_000076.6	80602882	80615783	plus	7
9606	Homo sapiens	254863	0	live	TMEM256	C17orf61	transmembrane protein 256	transmembrane protein 256|UPF0451 protein C17orf61	17p13.1	17	NC_000017.11	7402974	7404138	minus	4				617779
9606	Homo sapiens	401505	0	live	TOMM5	C9orf105, Tom5, bA613M10.3	translocase of outer mitochondrial membrane 5	mitochondrial import receptor subunit TOM5 homolog|mitochondrial outer membrane protein TOM5|translocase of outer mitochondrial membrane 5 homolog	9p13.2	9	NC_000009.12	37588413	37592639	minus	2				616169
3702	Arabidopsis thaliana	843900	0	live	XRN3	AT1G75660, 5'-3' EXORIBONUCLEASE 3, 5'-3' exoribonuclease 3, AtXRN3, F10A5.15, F10A5_15	5'-3' exoribonuclease 3	5'-3' exoribonuclease 3		1	NC_003070.9	28408134	28415118	plus	23
10090	Mus musculus	242481	0	live	Palm2	53-H12, B130066I24, R75368, pEN70	paralemmin 2	paralemmin-2	4 B3	4	NC_000070.6	57568248	57717146	plus	6
10116	Rattus norvegicus	361046	0	live	Parp4	Adprtl1	poly (ADP-ribose) polymerase family, member 4	poly [ADP-ribose] polymerase 4|ADP-ribosyltransferase (NAD+|ADP-ribosyltransferase (NAD+; poly (ADP-ribose) polymerase)-like 1|poly (ADP-ribose) polymerase)-like 1	15p12	15	NC_005114.4	36809362	36911167	plus	35
9606	Homo sapiens	154791	0	live	FMC1	C7orf55, HSPC268	formation of mitochondrial complex V assembly factor 1 homolog	protein FMC1 homolog|ATP synthase assembly factor FMC1, mitochondrial|UPF0562 protein C7orf55|formation of mitochondrial complexes 1 homolog	7q34	7	NC_000007.14	139340450	139346319	plus	4
9606	Homo sapiens	148198	0	live	ZNF98	F7175, ZNF739	zinc finger protein 98	zinc finger protein 98|zinc finger protein 739|zinc finger protein F7175	19p12	19	NC_000019.10	22391097	22422346	minus	4				603980
9606	Homo sapiens	728343	0	live	NXF2B	TCP11X2, bA353J17.1	nuclear RNA export factor 2B	nuclear RNA export factor 2|T-complex protein 11 X-linked protein 2|TAP-like protein 2|cancer/testis antigen 39	Xq22.1	X	NC_000023.11	102360395	102440008	minus	23
9606	Homo sapiens	100526825	0	live	INMT-MINDY4	INMT-FAM188B	INMT-MINDY4 readthrough (NMD candidate)	INMT-FAM188B readthrough (NMD candidate)|INMT-FAM188B readthrough (non-protein coding)	7p14.3	7	NC_000007.14	30752135	30892387	plus	20	YES, TC07003392.hg.1	NM_006774; NM_001199219	NM_032222	NR_037598	NO	YES	NO	NO
10090	Mus musculus	100043597	0	live	Srcap	B930091H02Rik, D030022P06Rik, F630004O05Rik	Snf2-related CREBBP activator protein	helicase SRCAP|Snf2-related CBP activator protein	7 F3	7	NC_000073.6	127511983	127561219	plus	34
9606	Homo sapiens	23536	0	live	ADAT1	HADAT1	adenosine deaminase tRNA specific 1	tRNA-specific adenosine deaminase 1|adenosine deaminase acting on tRNA|tRNA-specific adenosine-37 deaminase	16q23.1	16	NC_000016.10	75596879	75623323	minus	12				604230
9606	Homo sapiens	100533952	0	live	RBAK-RBAKDN	RBAK, RBAK-LOC389458, ZNF769, hRBaK	RBAK-RBAKDN readthrough	RBAK-RBAKDN readthrough|RB-associated KRAB repressor|RB-associated KRAB zinc finger protein|RBAK-LOC389458 readthrough|Zinc finger protein 769	7p22.1	7	NC_000007.14	5045821	5073223	plus	6	YES, TC07003318.hg.1	NM_021163; NM_001204456	NR_015343	NM_001204513	NO	YES	NO	NO
9606	Homo sapiens	386724	0	live	AMIGO3	ALI3, AMIGO-3	adhesion molecule with Ig like domain 3	amphoterin-induced protein 3|alivin-3|amphoterin-induced gene and ORF 3	3p21.31	3	NC_000003.12	49716834	49719805	minus	1				615691
10116	Rattus norvegicus	641316	0	live	Aldh4a1		aldehyde dehydrogenase 4 family, member A1	delta-1-pyrroline-5-carboxylate dehydrogenase, mitochondrial|L-glutamate gamma-semialdehyde dehydrogenase|P5C dehydrogenase|aldehyde dehydrogenase family 4 member A1	5q36	5	NC_005104.4	158090238	158115725	plus	15
9606	Homo sapiens	201140	0	live	DHRS7C	SDR32C2	dehydrogenase/reductase 7C	dehydrogenase/reductase SDR family member 7C|dehydrogenase/reductase (SDR family) member 7C|short-chain dehydrogenase/reductase family 32C member 2	17p13.1	17	NC_000017.11	9771434	9791297	minus	6				616161
9606	Homo sapiens	55634	0	live	KRBOX4	ZNF673	KRAB box domain containing 4	KRAB domain-containing protein 4|KRAB box domain-containing protein 4|putative zinc finger transcription factor|zinc finger family member 673|zinc finger protein 673	Xp11.3	X	NC_000023.11	46447189	46474639	plus	7				300585
[truncated: 1,640 more rows]
